# Supplementary material for: Disease-Associated Signatures Persist in Extracellular Vesicles from Reprogrammed Cells of Osteoarthritis Patients
Source: Int J Mol Sci. 2025 Jan 21;26(3):870. doi: 10.3390/ijms26030870 (PMC11816895; doi:10.3390/ijms26030870)
Supplement: Supplementary file 1 [file ijms-26-00870-s001.zip]

Archive with 4 entries (3 files):
- SUPPLEMENTARY TABLES/
- SUPPLEMENTARY TABLES/SupplementaryTable1.xlsx
- SUPPLEMENTARY TABLES/SupplementaryTable2.xlsx
- SUPPLEMENTARY TABLES/SupplementaryTable3.xlsx
