# Supplementary material for: Disease-Associated Signatures Persist in Extracellular Vesicles from Reprogrammed Cells of Osteoarthritis Patients
Source: Int J Mol Sci. 2025 Jan 21;26(3):870. doi: 10.3390/ijms26030870 (PMC11816895; doi:10.3390/ijms26030870)
Supplement: Supplementary file 1 [file ijms-26-00870-s001.zip › SUPPLEMENTARY TABLES/SupplementaryTable1.xlsx]

## Sheet: Hoja1
		CD29	CD44	CD73	CD90	CD105	CD34	CD45
	MLC-N	97.2544	95.6347	81.57	97.0744	37.7908	1.39575	2.56781
		97.0362	96.4462	81,68	90.7227	22.9162	2.12132	2.72908
		89.5305	94.4906	79.55	92.0898	53.8943	1.37501	1.25686
	MLC-OA	92.0692	92.3759	81.15	89.7905	13.2453	1.65327	3.96881
		95.7028	95.1231	80.96	85.6925	20.6466	0.517309	0.243458
		91.402	95.9781	86.43	78.0252	53.97	0	2.01787
