# Supplementary material for: Disease-Associated Signatures Persist in Extracellular Vesicles from Reprogrammed Cells of Osteoarthritis Patients
Source: Int J Mol Sci. 2025 Jan 21;26(3):870. doi: 10.3390/ijms26030870 (PMC11816895; doi:10.3390/ijms26030870)
Supplement: Supplementary file 1 [file ijms-26-00870-s001.zip › SUPPLEMENTARY TABLES/SupplementaryTable2.xlsx]

## Sheet: Exosomas_MLC_cuant_candidates_s
Comparison (group1/group2)	Group	ProteinGroups	AVG Log2 Ratio	Absolute AVG Log2 Ratio	Pvalue	Qvalue	# of Ratios	UniProtIds	Genes	ProteinDescriptions	ProteinNames	# Unique Total Peptides	% Change	Ratio	Condition Numerator	Condition Denominator
OA / Control	P26022	P26022	5.25376	5.25376	0.00341537	0.044969	12	P26022	PTX3	Pentraxin-related protein PTX3	PTX3_HUMAN	23	3715.39	38.1539	OA	Control
OA / Control	P07585	P07585	4.66505	4.66505	0.000830213	0.0312084	12	P07585	DCN	Decorin	PGS2_HUMAN	25	2437	25.37	OA	Control
OA / Control	Q9BQ61	Q9BQ61	3.98735	3.98735	0.137675	0.182796	8	Q9BQ61	TRIR	Telomerase RNA component interacting RNase	TRIR_HUMAN	1	1486.03	15.8603	OA	Control
OA / Control	P19883	P19883	3.96974	3.96974	0.0346587	0.0973525	8	P19883	FST	Follistatin	FST_HUMAN	14	1466.79	15.6679	OA	Control
OA / Control	Q9GZP0	Q9GZP0	3.83601	3.83601	0.000325852	0.0254153	12	Q9GZP0	PDGFD	Platelet-derived growth factor D	PDGFD_HUMAN	7	1328.09	14.2809	OA	Control
OA / Control	P00736	P00736	3.5354	3.5354	0.00251584	0.0408941	12	P00736	C1R	Complement C1r subcomponent	C1R_HUMAN	28	1059.47	11.5947	OA	Control
OA / Control	P08603	P08603	3.50227	3.50227	0.00251537	0.0408941	12	P08603	CFH	Complement factor H	CFAH_HUMAN	60	1033.15	11.3315	OA	Control
OA / Control	P18031	P18031	3.48207	3.48207	0.0186325	0.0875727	8	P18031	PTPN1	Tyrosine-protein phosphatase non-receptor type 1	PTN1_HUMAN	3	1017.4	11.174	OA	Control
OA / Control	P24593	P24593	3.451	3.451	0.0329692	0.0958564	12	P24593	IGFBP5	Insulin-like growth factor-binding protein 5	IBP5_HUMAN	21	993.592	10.9359	OA	Control
OA / Control	P12111	P12111	3.24202	3.24202	0.00442351	0.0465943	12	P12111	COL6A3	Collagen alpha-3(VI) chain	CO6A3_HUMAN	143	846.118	9.46118	OA	Control
OA / Control	P21246	P21246	3.20004	3.20004	0.00953452	0.0684731	12	P21246	PTN	Pleiotrophin	PTN_HUMAN	2	818.983	9.18983	OA	Control
OA / Control	Q15818	Q15818	3.07997	3.07997	0.0283713	0.0948711	12	Q15818	NPTX1	Neuronal pentraxin-1	NPTX1_HUMAN	7	745.598	8.45598	OA	Control
OA / Control	P55083	P55083	3.064	3.064	0.00112977	0.0312084	12	P55083	MFAP4	Microfibril-associated glycoprotein 4	MFAP4_HUMAN	2	736.288	8.36288	OA	Control
OA / Control	Q8N474	Q8N474	3.05861	3.05861	0.0280836	0.0944086	12	Q8N474	SFRP1	Secreted frizzled-related protein 1	SFRP1_HUMAN	9	733.168	8.33168	OA	Control
OA / Control	P12109	P12109	2.96785	2.96785	0.000418717	0.0254153	12	P12109	COL6A1	Collagen alpha-1(VI) chain	CO6A1_HUMAN	38	682.371	7.82371	OA	Control
OA / Control	Q96SM3	Q96SM3	2.93561	2.93561	0.00441226	0.0465943	10	Q96SM3	CPXM1	Probable carboxypeptidase X1	CPXM1_HUMAN	6	665.08	7.6508	OA	Control
OA / Control	Q16610	Q16610	2.71386	2.71386	0.0220027	0.0889308	12	Q16610	ECM1	Extracellular matrix protein 1	ECM1_HUMAN	25	556.073	6.56073	OA	Control
OA / Control	P10909	P10909	2.70238	2.70238	9.24073e-08	5.84014e-05	12	P10909	CLU	Clusterin	CLUS_HUMAN	19	550.874	6.50874	OA	Control
OA / Control	Q9UBX5	Q9UBX5	2.6687	2.6687	0.00319403	0.0438831	12	Q9UBX5	FBLN5	Fibulin-5	FBLN5_HUMAN	16	535.856	6.35856	OA	Control
OA / Control	P21810	P21810	2.66724	2.66724	0.000124394	0.0157234	12	P21810	BGN	Biglycan	PGS1_HUMAN	11	535.213	6.35213	OA	Control
OA / Control	Q99715	Q99715	2.6088	2.6088	0.00545488	0.0507473	12	Q99715	COL12A1	Collagen alpha-1(XII) chain	COCA1_HUMAN	116	509.998	6.09998	OA	Control
OA / Control	O75629	O75629	2.584	2.584	0.379317	0.296326	10	O75629	CREG1	Protein CREG1	CREG1_HUMAN	1	499.598	5.99598	OA	Control
OA / Control	Q16352	Q16352	2.57688	2.57688	0.099492	0.158253	12	Q16352	INA	Alpha-internexin	AINX_HUMAN	4	496.646	5.96646	OA	Control
OA / Control	P51884	P51884	2.51447	2.51447	0.022778	0.0889308	12	P51884	LUM	Lumican	LUM_HUMAN	10	471.389	5.71389	OA	Control
OA / Control	P62753	P62753	2.49586	2.49586	0.259659	0.23896	8	P62753	RPS6	Small ribosomal subunit protein eS6	RS6_HUMAN	2	464.064	5.64064	OA	Control
OA / Control	P23560;Q5IS78	P23560;Q5IS78	2.36106	2.36106	0.0406083	0.103905	12	P23560;Q5IS78	BDNF	Brain-derived neurotrophic factor	BDNF_HUMAN;BDNF_PANTR	5	413.747	5.13747	OA	Control
OA / Control	P09493	P09493	2.31465	2.31465	0.201433	0.214319	10	P09493	TPM1	Tropomyosin alpha-1 chain	TPM1_HUMAN	17	397.486	4.97486	OA	Control
OA / Control	P23142	P23142	2.31307	2.31307	0.0258474	0.0922912	12	P23142	FBLN1	Fibulin-1	FBLN1_HUMAN	28	396.941	4.96941	OA	Control
OA / Control	P53634	P53634	2.31092	2.31092	0.0996593	0.158253	12	P53634	CTSC	Dipeptidyl peptidase 1	CATC_HUMAN	4	396.201	4.96201	OA	Control
OA / Control	Q10567	Q10567	2.3101	2.3101	0.266466	0.242439	8	Q10567	AP1B1	AP-1 complex subunit beta-1	AP1B1_HUMAN	4	395.917	4.95917	OA	Control
OA / Control	Q17RY0	Q17RY0	2.26196	2.26196	0.214508	0.220797	8	Q17RY0	CPEB4	Cytoplasmic polyadenylation element-binding protein 4	CPEB4_HUMAN	1	379.644	4.79644	OA	Control
OA / Control	Q02818	Q02818	2.1925	2.1925	0.031415	0.0958564	12	Q02818	NUCB1	Nucleobindin-1	NUCB1_HUMAN	30	357.098	4.57098	OA	Control
OA / Control	P12110	P12110	2.15564	2.15564	0.00698911	0.0589898	12	P12110	COL6A2	Collagen alpha-2(VI) chain	CO6A2_HUMAN	32	345.566	4.45566	OA	Control
OA / Control	O43143	O43143	1.98279	1.98279	0.173036	0.19967	10	O43143	DHX15	ATP-dependent RNA helicase DHX15	DHX15_HUMAN	4	295.257	3.95257	OA	Control
OA / Control	Q7Z304	Q7Z304	1.97525	1.97525	0.0374163	0.1002	10	Q7Z304	MAMDC2	MAM domain-containing protein 2	MAMC2_HUMAN	7	293.198	3.93198	OA	Control
OA / Control	P15880	P15880	1.97315	1.97315	0.167468	0.199628	10	P15880	RPS2	Small ribosomal subunit protein uS5	RS2_HUMAN	4	292.625	3.92625	OA	Control
OA / Control	Q12805	Q12805	1.95011	1.95011	0.0487623	0.111878	12	Q12805	EFEMP1	EGF-containing fibulin-like extracellular matrix protein 1	FBLN3_HUMAN	34	286.405	3.86405	OA	Control
OA / Control	P14868	P14868	1.91768	1.91768	0.141558	0.184713	8	P14868	DARS1	Aspartate--tRNA ligase, cytoplasmic	SYDC_HUMAN	2	277.816	3.77816	OA	Control
OA / Control	P41221	P41221	1.89981	1.89981	0.0559763	0.119517	8	P41221	WNT5A	Protein Wnt-5a	WNT5A_HUMAN	5	273.164	3.73164	OA	Control
OA / Control	P24592	P24592	1.89801	1.89801	0.0276671	0.0944086	12	P24592	IGFBP6	Insulin-like growth factor-binding protein 6	IBP6_HUMAN	3	272.7	3.727	OA	Control
OA / Control	O15230	O15230	1.8803	1.8803	0.0227562	0.0889308	12	O15230	LAMA5	Laminin subunit alpha-5	LAMA5_HUMAN	35	268.152	3.68152	OA	Control
OA / Control	Q8TER0	Q8TER0	1.85053	1.85053	0.274574	0.2451	8	Q8TER0	SNED1	Sushi, nidogen and EGF-like domain-containing protein 1	SNED1_HUMAN	3	260.633	3.60633	OA	Control
OA / Control	O00391	O00391	1.84667	1.84667	0.00123451	0.0312084	12	O00391	QSOX1	Sulfhydryl oxidase 1	QSOX1_HUMAN	39	259.669	3.59669	OA	Control
OA / Control	P58215	P58215	1.81893	1.81893	0.0328568	0.0958564	12	P58215	LOXL3	Lysyl oxidase homolog 3	LOXL3_HUMAN	17	252.819	3.52819	OA	Control
OA / Control	P05155	P05155	1.80311	1.80311	0.0118158	0.0769854	8	P05155	SERPING1	Plasma protease C1 inhibitor	IC1_HUMAN	8	248.972	3.48972	OA	Control
OA / Control	Q6UVK1	Q6UVK1	1.79765	1.79765	0.00123439	0.0312084	12	Q6UVK1	CSPG4	Chondroitin sulfate proteoglycan 4	CSPG4_HUMAN	53	247.653	3.47653	OA	Control
OA / Control	P31431	P31431	1.79294	1.79294	0.109944	0.166279	8	P31431	SDC4	Syndecan-4	SDC4_HUMAN	4	246.522	3.46522	OA	Control
OA / Control	O43488	O43488	1.7733	1.7733	0.00045909	0.0254153	10	O43488	AKR7A2	Aflatoxin B1 aldehyde reductase member 2	ARK72_HUMAN	2	241.836	3.41836	OA	Control
OA / Control	Q9Y680	Q9Y680	1.76107	1.76107	0.0618011	0.126813	12	Q9Y680	FKBP7	Peptidyl-prolyl cis-trans isomerase FKBP7	FKBP7_HUMAN	7	238.95	3.3895	OA	Control
OA / Control	Q14112	Q14112	1.73928	1.73928	0.00260009	0.0410814	12	Q14112	NID2	Nidogen-2	NID2_HUMAN	49	233.869	3.33869	OA	Control
OA / Control	P39900	P39900	1.72976	1.72976	0.0771319	0.140079	8	P39900	MMP12	Macrophage metalloelastase	MMP12_HUMAN	1	231.673	3.31673	OA	Control
OA / Control	Q92626	Q92626	1.71399	1.71399	0.0209809	0.0889308	12	Q92626	PXDN	Peroxidasin homolog	PXDN_HUMAN	60	228.066	3.28066	OA	Control
OA / Control	P09603	P09603	1.69348	1.69348	0.0352005	0.0980031	12	P09603	CSF1	Macrophage colony-stimulating factor 1	CSF1_HUMAN	2	223.436	3.23436	OA	Control
OA / Control	Q9NQC3	Q9NQC3	1.68559	1.68559	0.100993	0.159432	12	Q9NQC3	RTN4	Reticulon-4	RTN4_HUMAN	3	221.672	3.21672	OA	Control
OA / Control	Q9NRN5	Q9NRN5	1.65456	1.65456	0.125295	0.176756	12	Q9NRN5	OLFML3	Olfactomedin-like protein 3	OLFL3_HUMAN	7	214.828	3.14828	OA	Control
OA / Control	P55285	P55285	1.62007	1.62007	0.0052522	0.0507473	8	P55285	CDH6	Cadherin-6	CADH6_HUMAN	4	207.389	3.07389	OA	Control
OA / Control	P02461	P02461	1.61605	1.61605	0.0335644	0.0965686	12	P02461	COL3A1	Collagen alpha-1(III) chain	CO3A1_HUMAN	75	206.534	3.06534	OA	Control
OA / Control	P02768	P02768	1.60599	1.60599	0.0472984	0.111539	12	P02768	ALB	Albumin	ALBU_HUMAN	15	204.404	3.04404	OA	Control
OA / Control	P24347	P24347	1.60117	1.60117	0.0329208	0.0958564	8	P24347	MMP11	Stromelysin-3	MMP11_HUMAN	1	203.388	3.03388	OA	Control
OA / Control	P07951	P07951	1.59949	1.59949	0.20093	0.214282	10	P07951	TPM2	Tropomyosin beta chain	TPM2_HUMAN	21	203.036	3.03036	OA	Control
OA / Control	P01033	P01033	1.59122	1.59122	0.00961045	0.0684731	12	P01033	TIMP1	Metalloproteinase inhibitor 1	TIMP1_HUMAN	7	201.304	3.01304	OA	Control
OA / Control	P08123	P08123	1.57953	1.57953	0.0483068	0.111878	12	P08123	COL1A2	Collagen alpha-2(I) chain	CO1A2_HUMAN	98	198.873	2.98873	OA	Control
OA / Control	P15291	P15291	1.57715	1.57715	0.261283	0.240015	8	P15291	B4GALT1	Beta-1,4-galactosyltransferase 1	B4GT1_HUMAN	2	198.381	2.98381	OA	Control
OA / Control	Q8WWX9	Q8WWX9	1.5633	1.5633	0.0634383	0.128503	8	Q8WWX9	SELENOM	Selenoprotein M	SELM_HUMAN	1	195.53	2.9553	OA	Control
OA / Control	P62316	P62316	1.56219	1.56219	0.123357	0.175272	12	P62316	SNRPD2	Small nuclear ribonucleoprotein Sm D2	SMD2_HUMAN	4	195.301	2.95301	OA	Control
OA / Control	O94983	O94983	1.55879	1.55879	0.0546704	0.119517	8	O94983	CAMTA2	Calmodulin-binding transcription activator 2	CMTA2_HUMAN	2	194.608	2.94608	OA	Control
OA / Control	P80303	P80303	1.5367	1.5367	0.00710743	0.0589898	12	P80303	NUCB2	Nucleobindin-2	NUCB2_HUMAN	3	190.13	2.9013	OA	Control
OA / Control	Q08431	Q08431	1.51811	1.51811	0.0165109	0.0832418	12	Q08431	MFGE8	Lactadherin	MFGM_HUMAN	11	186.416	2.86416	OA	Control
OA / Control	P35637	P35637	1.50943	1.50943	0.0885032	0.151995	12	P35637	FUS	RNA-binding protein FUS	FUS_HUMAN	4	184.698	2.84698	OA	Control
OA / Control	P62847	P62847	1.48499	1.48499	0.0564293	0.119636	10	P62847	RPS24	Small ribosomal subunit protein eS24	RS24_HUMAN	3	179.914	2.79914	OA	Control
OA / Control	P56730	P56730	1.47719	1.47719	0.183046	0.203313	8	P56730	PRSS12	Neurotrypsin	NETR_HUMAN	1	178.406	2.78406	OA	Control
OA / Control	P21399	P21399	1.45638	1.45638	0.00179771	0.0362331	10	P21399	ACO1	Cytoplasmic aconitate hydratase	ACOHC_HUMAN	3	174.418	2.74418	OA	Control
OA / Control	P25940	P25940	1.39651	1.39651	0.00183459	0.0362331	12	P25940	COL5A3	Collagen alpha-3(V) chain	CO5A3_HUMAN	7	163.263	2.63263	OA	Control
OA / Control	Q96JQ0	Q96JQ0	1.36162	1.36162	0.0544794	0.119517	8	Q96JQ0	DCHS1	Protocadherin-16	PCD16_HUMAN	1	156.974	2.56974	OA	Control
OA / Control	P22692	P22692	1.35938	1.35938	0.110963	0.167111	8	P22692	IGFBP4	Insulin-like growth factor-binding protein 4	IBP4_HUMAN	7	156.574	2.56574	OA	Control
OA / Control	Q08380	Q08380	1.35767	1.35767	0.0336434	0.0965686	12	Q08380	LGALS3BP	Galectin-3-binding protein	LG3BP_HUMAN	31	156.271	2.56271	OA	Control
OA / Control	Q15198	Q15198	1.34869	1.34869	0.175617	0.200126	8	Q15198	PDGFRL	Platelet-derived growth factor receptor-like protein	PGFRL_HUMAN	2	154.681	2.54681	OA	Control
OA / Control	O95084	O95084	1.34722	1.34722	0.0790022	0.141443	12	O95084	PRSS23	Serine protease 23	PRS23_HUMAN	7	154.421	2.54421	OA	Control
OA / Control	P11413	P11413	1.34332	1.34332	0.0329728	0.0958564	12	P11413	G6PD	Glucose-6-phosphate 1-dehydrogenase	G6PD_HUMAN	6	153.735	2.53735	OA	Control
OA / Control	O95967	O95967	1.34082	1.34082	0.00230807	0.0408941	12	O95967	EFEMP2	EGF-containing fibulin-like extracellular matrix protein 2	FBLN4_HUMAN	19	153.295	2.53295	OA	Control
OA / Control	P50454	P50454	1.33794	1.33794	0.0594907	0.123678	12	P50454	SERPINH1	Serpin H1	SERPH_HUMAN	20	152.79	2.5279	OA	Control
OA / Control	Q16836	Q16836	1.3177	1.3177	0.024641	0.090018	8	Q16836	HADH	Hydroxyacyl-coenzyme A dehydrogenase, mitochondrial	HCDH_HUMAN	1	149.268	2.49268	OA	Control
OA / Control	P33908	P33908	1.3089	1.3089	0.0169033	0.08346	12	P33908	MAN1A1	Mannosyl-oligosaccharide 1,2-alpha-mannosidase IA	MA1A1_HUMAN	6	147.752	2.47752	OA	Control
OA / Control	P36955	P36955	1.30347	1.30347	0.00535483	0.0507473	12	P36955	SERPINF1	Pigment epithelium-derived factor	PEDF_HUMAN	11	146.822	2.46822	OA	Control
OA / Control	P54886	P54886	1.28463	1.28463	0.0937307	0.153956	8	P54886	ALDH18A1	Delta-1-pyrroline-5-carboxylate synthase	P5CS_HUMAN	1	143.62	2.4362	OA	Control
OA / Control	Q14697	Q14697	1.27723	1.27723	0.189944	0.206973	12	Q14697	GANAB	Neutral alpha-glucosidase AB	GANAB_HUMAN	7	142.374	2.42374	OA	Control
OA / Control	Q9UN67	Q9UN67	1.26618	1.26618	0.00491067	0.0492626	10	Q9UN67	PCDHB10	Protocadherin beta-10	PCDBA_HUMAN	3	140.525	2.40525	OA	Control
OA / Control	O76061	O76061	1.25519	1.25519	0.337868	0.277554	8	O76061	STC2	Stanniocalcin-2	STC2_HUMAN	6	138.699	2.38699	OA	Control
OA / Control	Q4LDE5	Q4LDE5	1.25255	1.25255	0.00376747	0.0465943	12	Q4LDE5	SVEP1	Sushi, von Willebrand factor type A, EGF and pentraxin domain-containing protein 1	SVEP1_HUMAN	65	138.262	2.38262	OA	Control
OA / Control	P0DMV8;P0DMV9	P0DMV8;P0DMV9	1.24956	1.24956	0.0225192	0.0889308	12	P0DMV8;P0DMV9	HSPA1A;HSPA1B	Heat shock 70 kDa protein 1A;Heat shock 70 kDa protein 1B	HS71A_HUMAN;HS71B_HUMAN	9	137.77	2.3777	OA	Control
OA / Control	O94855	O94855	1.2484	1.2484	0.0167846	0.08346	12	O94855	SEC24D	Protein transport protein Sec24D	SC24D_HUMAN	8	137.578	2.37578	OA	Control
OA / Control	Q9Y3B4	Q9Y3B4	1.2455	1.2455	0.103678	0.160858	12	Q9Y3B4	SF3B6	Splicing factor 3B subunit 6	SF3B6_HUMAN	2	137.1	2.371	OA	Control
OA / Control	Q15113	Q15113	1.24244	1.24244	0.0426695	0.10412	12	Q15113	PCOLCE	Procollagen C-endopeptidase enhancer 1	PCOC1_HUMAN	21	136.598	2.36598	OA	Control
OA / Control	P12277	P12277	1.24199	1.24199	0.129496	0.179217	8	P12277	CKB	Creatine kinase B-type	KCRB_HUMAN	2	136.525	2.36525	OA	Control
OA / Control	P24752	P24752	1.22917	1.22917	0.132875	0.180596	10	P24752	ACAT1	Acetyl-CoA acetyltransferase, mitochondrial	THIL_HUMAN	2	134.431	2.34431	OA	Control
OA / Control	Q9Y3I0	Q9Y3I0	1.22838	1.22838	0.0585833	0.122433	10	Q9Y3I0	RTCB	RNA-splicing ligase RtcB homolog	RTCB_HUMAN	5	134.303	2.34303	OA	Control
OA / Control	Q8N2S1	Q8N2S1	1.22442	1.22442	0.0552179	0.119517	12	Q8N2S1	LTBP4	Latent-transforming growth factor beta-binding protein 4	LTBP4_HUMAN	43	133.662	2.33662	OA	Control
OA / Control	P01130	P01130	1.21809	1.21809	0.000394247	0.0254153	12	P01130	LDLR	Low-density lipoprotein receptor	LDLR_HUMAN	6	132.638	2.32638	OA	Control
OA / Control	P08253	P08253	1.21641	1.21641	0.00314769	0.0438831	12	P08253	MMP2	72 kDa type IV collagenase	MMP2_HUMAN	50	132.368	2.32368	OA	Control
OA / Control	Q13867	Q13867	1.21295	1.21295	0.689355	0.418657	8	Q13867	BLMH	Bleomycin hydrolase	BLMH_HUMAN	2	131.811	2.31811	OA	Control
OA / Control	Q93009	Q93009	1.21149	1.21149	0.00901372	0.0670196	10	Q93009	USP7	Ubiquitin carboxyl-terminal hydrolase 7	UBP7_HUMAN	4	131.576	2.31576	OA	Control
OA / Control	Q8IZ83	Q8IZ83	1.20962	1.20962	0.237196	0.229217	10	Q8IZ83	ALDH16A1	Aldehyde dehydrogenase family 16 member A1	A16A1_HUMAN	2	131.277	2.31277	OA	Control
OA / Control	P12268	P12268	1.18623	1.18623	0.066362	0.131476	8	P12268	IMPDH2	Inosine-5'-monophosphate dehydrogenase 2	IMDH2_HUMAN	1	127.558	2.27558	OA	Control
OA / Control	Q8TBC4	Q8TBC4	1.18577	1.18577	0.0389126	0.102045	8	Q8TBC4	UBA3	NEDD8-activating enzyme E1 catalytic subunit	UBA3_HUMAN	1	127.484	2.27484	OA	Control
OA / Control	P02458	P02458	1.17258	1.17258	0.0979378	0.156305	12	P02458	COL2A1	Collagen alpha-1(II) chain	CO2A1_HUMAN	6	125.414	2.25414	OA	Control
OA / Control	Q9UMF0	Q9UMF0	1.17045	1.17045	0.0312209	0.0958564	12	Q9UMF0	ICAM5	Intercellular adhesion molecule 5	ICAM5_HUMAN	4	125.082	2.25082	OA	Control
OA / Control	Q16363	Q16363	1.16182	1.16182	0.00222307	0.0408941	12	Q16363	LAMA4	Laminin subunit alpha-4	LAMA4_HUMAN	34	123.74	2.2374	OA	Control
OA / Control	P25325	P25325	1.15888	1.15888	0.0789772	0.141443	10	P25325	MPST	3-mercaptopyruvate sulfurtransferase	THTM_HUMAN	2	123.285	2.23285	OA	Control
OA / Control	O60814;P57053;P58876;P62807;Q5QNW6;Q93079;Q99877;Q99879;Q99880	O60814;P57053;P58876;P62807;Q5QNW6;Q93079;Q99877;Q99879;Q99880	1.15305	1.15305	0.0884442	0.151995	12	O60814;P57053;P58876;P62807;Q5QNW6;Q93079;Q99877;Q99879;Q99880	H2BC12;H2BC12L;H2BC5;H2BC4;H2BC18;H2BC9;H2BC15;H2BC14;H2BC13	Histone H2B type 1-K;Histone H2B type F-S;Histone H2B type 1-D;Histone H2B type 1-C/E/F/G/I;Histone H2B type 2-F;Histone H2B type 1-H;Histone H2B type 1-N;Histone H2B type 1-M;Histone H2B type 1-L	H2B1K_HUMAN;H2BFS_HUMAN;H2B1D_HUMAN;H2B1C_HUMAN;H2B2F_HUMAN;H2B1H_HUMAN;H2B1N_HUMAN;H2B1M_HUMAN;H2B1L_HUMAN	4	122.384	2.22384	OA	Control
OA / Control	Q08554	Q08554	1.15141	1.15141	0.701542	0.422006	8	Q08554	DSC1	Desmocollin-1	DSC1_HUMAN	2	122.131	2.22131	OA	Control
OA / Control	P84090	P84090	1.139	1.139	0.222475	0.223634	8	P84090	ERH	Enhancer of rudimentary homolog	ERH_HUMAN	1	120.228	2.20228	OA	Control
OA / Control	O15144	O15144	1.13654	1.13654	0.286248	0.25155	12	O15144	ARPC2	Actin-related protein 2/3 complex subunit 2	ARPC2_HUMAN	9	119.853	2.19853	OA	Control
OA / Control	Q8WVM8	Q8WVM8	1.13449	1.13449	0.0324837	0.0958564	10	Q8WVM8	SCFD1	Sec1 family domain-containing protein 1	SCFD1_HUMAN	4	119.541	2.19541	OA	Control
OA / Control	A0A0J9YXV3	A0A0J9YXV3	1.12037	1.12037	0.0633644	0.128503	8	A0A0J9YXV3	GREP1	Glycine-rich extracellular protein 1	GREP1_HUMAN	1	117.402	2.17402	OA	Control
OA / Control	Q8WUA8	Q8WUA8	1.10837	1.10837	0.0299062	0.0958564	8	Q8WUA8	TSKU	Tsukushi	TSK_HUMAN	1	115.602	2.15602	OA	Control
OA / Control	Q8IXB1	Q8IXB1	1.10558	1.10558	0.0152185	0.0832418	10	Q8IXB1	DNAJC10	DnaJ homolog subfamily C member 10	DJC10_HUMAN	2	115.185	2.15185	OA	Control
OA / Control	Q9Y678	Q9Y678	1.10444	1.10444	0.0198121	0.0876267	12	Q9Y678	COPG1	Coatomer subunit gamma-1	COPG1_HUMAN	11	115.015	2.15015	OA	Control
OA / Control	Q9NR99	Q9NR99	1.10409	1.10409	0.00937523	0.0684731	12	Q9NR99	MXRA5	Matrix-remodeling-associated protein 5	MXRA5_HUMAN	27	114.963	2.14963	OA	Control
OA / Control	P05997	P05997	1.09776	1.09776	0.0817777	0.143565	12	P05997	COL5A2	Collagen alpha-2(V) chain	CO5A2_HUMAN	61	114.022	2.14022	OA	Control
OA / Control	P16035	P16035	1.08431	1.08431	0.00167817	0.0362331	12	P16035	TIMP2	Metalloproteinase inhibitor 2	TIMP2_HUMAN	24	112.037	2.12037	OA	Control
OA / Control	Q02878	Q02878	1.06916	1.06916	0.0424999	0.104108	10	Q02878	RPL6	Large ribosomal subunit protein eL6	RL6_HUMAN	2	109.822	2.09822	OA	Control
OA / Control	O75954	O75954	1.05265	1.05265	0.0402395	0.103905	10	O75954	TSPAN9	Tetraspanin-9	TSN9_HUMAN	3	107.434	2.07434	OA	Control
OA / Control	Q969H8	Q969H8	1.04857	1.04857	0.0221066	0.0889308	8	Q969H8	MYDGF	Myeloid-derived growth factor	MYDGF_HUMAN	2	106.848	2.06848	OA	Control
OA / Control	P49368	P49368	1.03758	1.03758	0.178433	0.200657	12	P49368	CCT3	T-complex protein 1 subunit gamma	TCPG_HUMAN	12	105.278	2.05278	OA	Control
OA / Control	P08476	P08476	1.03601	1.03601	0.170078	0.199628	12	P08476	INHBA	Inhibin beta A chain	INHBA_HUMAN	21	105.054	2.05054	OA	Control
OA / Control	Q14767	Q14767	1.03491	1.03491	0.0279011	0.0944086	12	Q14767	LTBP2	Latent-transforming growth factor beta-binding protein 2	LTBP2_HUMAN	36	104.899	2.04899	OA	Control
OA / Control	Q96GP6	Q96GP6	1.03393	1.03393	0.0800651	0.142538	8	Q96GP6	SCARF2	Scavenger receptor class F member 2	SREC2_HUMAN	4	104.76	2.0476	OA	Control
OA / Control	P07942	P07942	1.02832	1.02832	0.0180306	0.0865795	12	P07942	LAMB1	Laminin subunit beta-1	LAMB1_HUMAN	49	103.965	2.03965	OA	Control
OA / Control	Q15437	Q15437	1.02177	1.02177	0.0303096	0.0958564	8	Q15437	SEC23B	Protein transport protein Sec23B	SC23B_HUMAN	2	103.041	2.03041	OA	Control
OA / Control	Q9UBS4	Q9UBS4	1.01656	1.01656	0.122006	0.174847	12	Q9UBS4	DNAJB11	DnaJ homolog subfamily B member 11	DJB11_HUMAN	4	102.309	2.02309	OA	Control
OA / Control	Q92597	Q92597	1.0156	1.0156	0.272753	0.244165	10	Q92597	NDRG1	Protein NDRG1	NDRG1_HUMAN	1	102.175	2.02175	OA	Control
OA / Control	Q9Y2B0	Q9Y2B0	1.00127	1.00127	0.0912068	0.153956	12	Q9Y2B0	CNPY2	Protein canopy homolog 2	CNPY2_HUMAN	6	100.175	2.00175	OA	Control
OA / Control	P53992	P53992	0.996022	0.996022	0.0329892	0.0958564	12	P53992	SEC24C	Protein transport protein Sec24C	SC24C_HUMAN	8	99.4493	1.99449	OA	Control
OA / Control	Q9NRL3	Q9NRL3	0.99595	0.99595	0.0251992	0.090488	8	Q9NRL3	STRN4	Striatin-4	STRN4_HUMAN	2	99.4393	1.99439	OA	Control
OA / Control	O60216	O60216	0.991282	0.991282	0.0556696	0.119517	12	O60216	RAD21	Double-strand-break repair protein rad21 homolog	RAD21_HUMAN	3	98.795	1.98795	OA	Control
OA / Control	Q01082	Q01082	0.98511	0.98511	0.0243863	0.0899441	12	Q01082	SPTBN1	Spectrin beta chain, non-erythrocytic 1	SPTB2_HUMAN	47	97.9464	1.97946	OA	Control
OA / Control	O95486	O95486	0.983771	0.983771	0.0107047	0.0719717	12	O95486	SEC24A	Protein transport protein Sec24A	SC24A_HUMAN	8	97.7628	1.97763	OA	Control
OA / Control	Q96QK1	Q96QK1	0.983629	0.983629	0.0124951	0.0782391	12	Q96QK1	VPS35	Vacuolar protein sorting-associated protein 35	VPS35_HUMAN	9	97.7433	1.97743	OA	Control
OA / Control	Q9NRX4	Q9NRX4	0.976358	0.976358	0.176608	0.200126	12	Q9NRX4	PHPT1	14 kDa phosphohistidine phosphatase	PHP14_HUMAN	4	96.7492	1.96749	OA	Control
OA / Control	O60220	O60220	0.975095	0.975095	0.176943	0.200126	12	O60220	TIMM8A	Mitochondrial import inner membrane translocase subunit Tim8 A	TIM8A_HUMAN	4	96.577	1.96577	OA	Control
OA / Control	Q6UXH8	Q6UXH8	0.974359	0.974359	0.0446522	0.106491	8	Q6UXH8	CCBE1	Collagen and calcium-binding EGF domain-containing protein 1	CCBE1_HUMAN	3	96.4768	1.96477	OA	Control
OA / Control	Q96AY3	Q96AY3	0.973302	0.973302	0.0102739	0.0705773	12	Q96AY3	FKBP10	Peptidyl-prolyl cis-trans isomerase FKBP10	FKB10_HUMAN	19	96.3329	1.96333	OA	Control
OA / Control	Q9H082	Q9H082	0.966497	0.966497	0.397708	0.303632	8	Q9H082	RAB33B	Ras-related protein Rab-33B	RB33B_HUMAN	1	95.409	1.95409	OA	Control
OA / Control	Q14766	Q14766	0.966479	0.966479	0.0559553	0.119517	12	Q14766	LTBP1	Latent-transforming growth factor beta-binding protein 1	LTBP1_HUMAN	38	95.4066	1.95407	OA	Control
OA / Control	Q01844	Q01844	0.966096	0.966096	0.0965671	0.1549	8	Q01844	EWSR1	RNA-binding protein EWS	EWS_HUMAN	2	95.3547	1.95355	OA	Control
OA / Control	P55058	P55058	0.965463	0.965463	0.00964257	0.0684731	10	P55058	PLTP	Phospholipid transfer protein	PLTP_HUMAN	6	95.269	1.95269	OA	Control
OA / Control	P07858	P07858	0.962116	0.962116	0.221638	0.223634	12	P07858	CTSB	Cathepsin B	CATB_HUMAN	11	94.8165	1.94816	OA	Control
OA / Control	P63010	P63010	0.930925	0.930925	0.0162533	0.0832418	12	P63010	AP2B1	AP-2 complex subunit beta	AP2B1_HUMAN	13	90.6498	1.9065	OA	Control
OA / Control	O00469	O00469	0.927046	0.927046	0.146563	0.187625	12	O00469	PLOD2	Procollagen-lysine,2-oxoglutarate 5-dioxygenase 2	PLOD2_HUMAN	17	90.1379	1.90138	OA	Control
OA / Control	Q13591	Q13591	0.924498	0.924498	0.00991178	0.0688379	12	Q13591	SEMA5A	Semaphorin-5A	SEM5A_HUMAN	16	89.8023	1.89802	OA	Control
OA / Control	O14980	O14980	0.924386	0.924386	0.0264776	0.0930972	10	O14980	XPO1	Exportin-1	XPO1_HUMAN	5	89.7876	1.89788	OA	Control
OA / Control	Q13630	Q13630	0.923906	0.923906	0.108374	0.165615	10	Q13630	GFUS	GDP-L-fucose synthase	FCL_HUMAN	2	89.7245	1.89725	OA	Control
OA / Control	P35606	P35606	0.922399	0.922399	0.12177	0.174847	12	P35606	COPB2	Coatomer subunit beta'	COPB2_HUMAN	7	89.5264	1.89526	OA	Control
OA / Control	Q03001	Q03001	0.916595	0.916595	0.131663	0.179795	10	Q03001	DST	Dystonin	DYST_HUMAN	6	88.7654	1.88765	OA	Control
OA / Control	P22234	P22234	0.913564	0.913564	0.0150433	0.0832418	12	P22234	PAICS	Bifunctional phosphoribosylaminoimidazole carboxylase/phosphoribosylaminoimidazole succinocarboxamide synthetase	PUR6_HUMAN	4	88.3693	1.88369	OA	Control
OA / Control	Q9UJ70	Q9UJ70	0.913365	0.913365	0.0586982	0.122433	12	Q9UJ70	NAGK	N-acetyl-D-glucosamine kinase	NAGK_HUMAN	5	88.3434	1.88343	OA	Control
OA / Control	Q96EY5	Q96EY5	0.911474	0.911474	0.206971	0.217759	10	Q96EY5	MVB12A	Multivesicular body subunit 12A	MB12A_HUMAN	2	88.0966	1.88097	OA	Control
OA / Control	Q8N3V7	Q8N3V7	0.893901	0.893901	0.27116	0.243774	8	Q8N3V7	SYNPO	Synaptopodin	SYNPO_HUMAN	3	85.8194	1.85819	OA	Control
OA / Control	Q8TD16	Q8TD16	0.892364	0.892364	0.294503	0.255398	10	Q8TD16	BICD2	Protein bicaudal D homolog 2	BICD2_HUMAN	6	85.6215	1.85621	OA	Control
OA / Control	O43294	O43294	0.888938	0.888938	0.0060247	0.0536283	12	O43294	TGFB1I1	Transforming growth factor beta-1-induced transcript 1 protein	TGFI1_HUMAN	2	85.1813	1.85181	OA	Control
OA / Control	P18065	P18065	0.884397	0.884397	0.244302	0.233584	8	P18065	IGFBP2	Insulin-like growth factor-binding protein 2	IBP2_HUMAN	13	84.5993	1.84599	OA	Control
OA / Control	Q8IYB1	Q8IYB1	0.883909	0.883909	0.295469	0.255453	8	Q8IYB1	MB21D2	Nucleotidyltransferase MB21D2	M21D2_HUMAN	2	84.5369	1.84537	OA	Control
OA / Control	O75718	O75718	0.87886	0.87886	0.00247879	0.0408941	12	O75718	CRTAP	Cartilage-associated protein	CRTAP_HUMAN	4	83.8922	1.83892	OA	Control
OA / Control	P0C0S8;P20671;Q16777;Q6FI13;Q96KK5;Q99878;Q9BTM1	P0C0S8;P20671;Q16777;Q6FI13;Q96KK5;Q99878;Q9BTM1	0.870327	0.870327	0.162284	0.196106	12	P0C0S8;P20671;Q16777;Q6FI13;Q96KK5;Q99878;Q9BTM1	H2AC11;H2AC7;H2AC20;H2AC18;H2AC12;H2AC14;H2AJ	Histone H2A type 1;Histone H2A type 1-D;Histone H2A type 2-C;Histone H2A type 2-A;Histone H2A type 1-H;Histone H2A type 1-J;Histone H2A.J	H2A1_HUMAN;H2A1D_HUMAN;H2A2C_HUMAN;H2A2A_HUMAN;H2A1H_HUMAN;H2A1J_HUMAN;H2AJ_HUMAN	2	82.8077	1.82808	OA	Control
OA / Control	P50995	P50995	0.868773	0.868773	0.0161228	0.0832418	12	P50995	ANXA11	Annexin A11	ANX11_HUMAN	5	82.6109	1.82611	OA	Control
OA / Control	Q9C0H2	Q9C0H2	0.866171	0.866171	0.207078	0.217759	10	Q9C0H2	TTYH3	Protein tweety homolog 3	TTYH3_HUMAN	1	82.2818	1.82282	OA	Control
OA / Control	P08962	P08962	0.863149	0.863149	0.143616	0.186377	8	P08962	CD63	CD63 antigen	CD63_HUMAN	2	81.9004	1.819	OA	Control
OA / Control	P23246	P23246	0.86271	0.86271	0.0837206	0.145761	12	P23246	SFPQ	Splicing factor, proline- and glutamine-rich	SFPQ_HUMAN	8	81.8451	1.81845	OA	Control
OA / Control	P20618	P20618	0.86269	0.86269	0.180083	0.201699	10	P20618	PSMB1	Proteasome subunit beta type-1	PSB1_HUMAN	5	81.8425	1.81843	OA	Control
OA / Control	Q9HB63	Q9HB63	0.8619	0.8619	0.161313	0.195762	10	Q9HB63	NTN4	Netrin-4	NET4_HUMAN	3	81.743	1.81743	OA	Control
OA / Control	Q8WUM4	Q8WUM4	0.86157	0.86157	0.0330632	0.0958564	12	Q8WUM4	PDCD6IP	Programmed cell death 6-interacting protein	PDC6I_HUMAN	16	81.7015	1.81702	OA	Control
OA / Control	P09619	P09619	0.853363	0.853363	0.0232089	0.0889308	12	P09619	PDGFRB	Platelet-derived growth factor receptor beta	PGFRB_HUMAN	1	80.6708	1.80671	OA	Control
OA / Control	P50991	P50991	0.845981	0.845981	0.180802	0.201884	12	P50991	CCT4	T-complex protein 1 subunit delta	TCPD_HUMAN	9	79.7487	1.79749	OA	Control
OA / Control	O15143	O15143	0.845937	0.845937	0.251604	0.235975	12	O15143	ARPC1B	Actin-related protein 2/3 complex subunit 1B	ARC1B_HUMAN	6	79.7431	1.79743	OA	Control
OA / Control	P60033	P60033	0.845059	0.845059	0.148671	0.188985	12	P60033	CD81	CD81 antigen	CD81_HUMAN	4	79.6338	1.79634	OA	Control
OA / Control	O14579	O14579	0.841115	0.841115	0.828316	0.458966	12	O14579	COPE	Coatomer subunit epsilon	COPE_HUMAN	4	79.1434	1.79143	OA	Control
OA / Control	P62701	P62701	0.840557	0.840557	0.0903839	0.153956	10	P62701	RPS4X	Small ribosomal subunit protein eS4, X isoform	RS4X_HUMAN	4	79.0741	1.79074	OA	Control
OA / Control	P31939	P31939	0.833342	0.833342	0.0403549	0.103905	12	P31939	ATIC	Bifunctional purine biosynthesis protein ATIC	PUR9_HUMAN	4	78.1808	1.78181	OA	Control
OA / Control	Q9UJW0	Q9UJW0	0.82906	0.82906	0.470922	0.335539	8	Q9UJW0	DCTN4	Dynactin subunit 4	DCTN4_HUMAN	2	77.6528	1.77653	OA	Control
OA / Control	Q6UWH4	Q6UWH4	0.8211	0.8211	0.44305	0.324248	10	Q6UWH4	GASK1B	Golgi-associated kinase 1B	GAK1B_HUMAN	3	76.6753	1.76675	OA	Control
OA / Control	P06753	P06753	0.811336	0.811336	0.386521	0.3001	12	P06753	TPM3	Tropomyosin alpha-3 chain	TPM3_HUMAN	20	75.4836	1.75484	OA	Control
OA / Control	Q9GZX9	Q9GZX9	0.81127	0.81127	0.177311	0.200126	8	Q9GZX9	TWSG1	Twisted gastrulation protein homolog 1	TWSG1_HUMAN	1	75.4756	1.75476	OA	Control
OA / Control	P10321	P10321	0.809999	0.809999	0.056524	0.119636	8	P10321	HLA-C	HLA class I histocompatibility antigen, C alpha chain	HLAC_HUMAN	3	75.321	1.75321	OA	Control
OA / Control	P52272	P52272	0.808216	0.808216	0.011017	0.0725285	10	P52272	HNRNPM	Heterogeneous nuclear ribonucleoprotein M	HNRPM_HUMAN	5	75.1045	1.75105	OA	Control
OA / Control	Q13464	Q13464	0.807127	0.807127	0.63977	0.400728	10	Q13464	ROCK1	Rho-associated protein kinase 1	ROCK1_HUMAN	4	74.9724	1.74972	OA	Control
OA / Control	Q9Y262	Q9Y262	0.806412	0.806412	0.158149	0.194834	12	Q9Y262	EIF3L	Eukaryotic translation initiation factor 3 subunit L	EIF3L_HUMAN	6	74.8856	1.74886	OA	Control
OA / Control	P49767	P49767	0.806244	0.806244	0.140748	0.184491	8	P49767	VEGFC	Vascular endothelial growth factor C	VEGFC_HUMAN	6	74.8653	1.74865	OA	Control
OA / Control	Q07157	Q07157	0.804702	0.804702	0.0351368	0.0980031	8	Q07157	TJP1	Tight junction protein ZO-1	ZO1_HUMAN	4	74.6785	1.74679	OA	Control
OA / Control	Q9BQE3	Q9BQE3	0.801402	0.801402	0.211059	0.219751	12	Q9BQE3	TUBA1C	Tubulin alpha-1C chain	TBA1C_HUMAN	1	74.2794	1.74279	OA	Control
OA / Control	Q6UXH9	Q6UXH9	0.799889	0.799889	0.0412309	0.104108	10	Q6UXH9	PAMR1	Inactive serine protease PAMR1	PAMR1_HUMAN	11	74.0967	1.74097	OA	Control
OA / Control	Q9UKP4	Q9UKP4	0.798558	0.798558	0.145357	0.187099	12	Q9UKP4	ADAMTS7	A disintegrin and metalloproteinase with thrombospondin motifs 7	ATS7_HUMAN	7	73.9361	1.73936	OA	Control
OA / Control	Q99832	Q99832	0.796347	0.796347	0.0421097	0.104108	12	Q99832	CCT7	T-complex protein 1 subunit eta	TCPH_HUMAN	13	73.6698	1.7367	OA	Control
OA / Control	P48723	P48723	0.793522	0.793522	0.0189244	0.0875727	10	P48723	HSPA13	Heat shock 70 kDa protein 13	HSP13_HUMAN	2	73.3301	1.7333	OA	Control
OA / Control	Q07065	Q07065	0.785563	0.785563	0.0955041	0.154171	12	Q07065	CKAP4	Cytoskeleton-associated protein 4	CKAP4_HUMAN	17	72.3765	1.72376	OA	Control
OA / Control	P11047	P11047	0.780148	0.780148	0.0298074	0.0958564	12	P11047	LAMC1	Laminin subunit gamma-1	LAMC1_HUMAN	50	71.7307	1.71731	OA	Control
OA / Control	P21741	P21741	0.780101	0.780101	0.0940298	0.153956	8	P21741	MDK	Midkine	MK_HUMAN	2	71.7251	1.71725	OA	Control
OA / Control	Q99816	Q99816	0.779407	0.779407	0.286575	0.25155	10	Q99816	TSG101	Tumor susceptibility gene 101 protein	TS101_HUMAN	4	71.6425	1.71642	OA	Control
OA / Control	Q9BWS9	Q9BWS9	0.77906	0.77906	0.155676	0.193676	8	Q9BWS9	CHID1	Chitinase domain-containing protein 1	CHID1_HUMAN	3	71.6013	1.71601	OA	Control
OA / Control	Q9Y6W5	Q9Y6W5	0.778435	0.778435	0.772389	0.444749	8	Q9Y6W5	WASF2	Actin-binding protein WASF2	WASF2_HUMAN	2	71.5269	1.71527	OA	Control
OA / Control	Q13438	Q13438	0.776228	0.776228	0.0435892	0.105344	12	Q13438	OS9	Protein OS-9	OS9_HUMAN	8	71.2647	1.71265	OA	Control
OA / Control	Q13610	Q13610	0.766669	0.766669	0.319227	0.269933	8	Q13610	PWP1	Periodic tryptophan protein 1 homolog	PWP1_HUMAN	2	70.1337	1.70134	OA	Control
OA / Control	P06576	P06576	0.765744	0.765744	0.0163532	0.0832418	12	P06576	ATP5F1B	ATP synthase subunit beta, mitochondrial	ATPB_HUMAN	19	70.0246	1.70025	OA	Control
OA / Control	P62304	P62304	0.764111	0.764111	0.0787155	0.141443	10	P62304	SNRPE	Small nuclear ribonucleoprotein E	RUXE_HUMAN	3	69.8323	1.69832	OA	Control
OA / Control	P62424	P62424	0.759949	0.759949	0.705404	0.423035	8	P62424	RPL7A	Large ribosomal subunit protein eL8	RL7A_HUMAN	2	69.343	1.69343	OA	Control
OA / Control	O75131	O75131	0.759829	0.759829	0.0780178	0.141282	8	O75131	CPNE3	Copine-3	CPNE3_HUMAN	2	69.329	1.69329	OA	Control
OA / Control	O00584	O00584	0.759017	0.759017	0.0623858	0.127187	8	O00584	RNASET2	Ribonuclease T2	RNT2_HUMAN	1	69.2337	1.69234	OA	Control
OA / Control	P15121	P15121	0.758544	0.758544	0.128599	0.179019	10	P15121	AKR1B1	Aldo-keto reductase family 1 member B1	ALDR_HUMAN	4	69.1782	1.69178	OA	Control
OA / Control	O00560	O00560	0.757337	0.757337	0.0836807	0.145761	12	O00560	SDCBP	Syntenin-1	SDCB1_HUMAN	9	69.0368	1.69037	OA	Control
OA / Control	Q9NYU2	Q9NYU2	0.756147	0.756147	0.0066405	0.0574904	12	Q9NYU2	UGGT1	UDP-glucose:glycoprotein glucosyltransferase 1	UGGG1_HUMAN	5	68.8974	1.68897	OA	Control
OA / Control	Q9UHY1	Q9UHY1	0.755099	0.755099	0.00380281	0.0465943	12	Q9UHY1	NRBP1	Nuclear receptor-binding protein	NRBP_HUMAN	3	68.7747	1.68775	OA	Control
OA / Control	O43854	O43854	0.751032	0.751032	0.115629	0.170042	12	O43854	EDIL3	EGF-like repeat and discoidin I-like domain-containing protein 3	EDIL3_HUMAN	12	68.2996	1.683	OA	Control
OA / Control	Q15582	Q15582	0.749363	0.749363	0.0944767	0.154055	12	Q15582	TGFBI	Transforming growth factor-beta-induced protein ig-h3	BGH3_HUMAN	41	68.1051	1.68105	OA	Control
OA / Control	Q9Y371	Q9Y371	0.748259	0.748259	0.218058	0.222153	12	Q9Y371	SH3GLB1	Endophilin-B1	SHLB1_HUMAN	3	67.9765	1.67976	OA	Control
OA / Control	Q92905	Q92905	0.734117	0.734117	0.521217	0.353823	12	Q92905	COPS5	COP9 signalosome complex subunit 5	CSN5_HUMAN	4	66.3379	1.66338	OA	Control
OA / Control	P01344	P01344	0.733681	0.733681	0.0505005	0.113987	8	P01344	IGF2	Insulin-like growth factor II	IGF2_HUMAN	4	66.2876	1.66288	OA	Control
OA / Control	P54687	P54687	0.716886	0.716886	0.0809045	0.143432	12	P54687	BCAT1	Branched-chain-amino-acid aminotransferase, cytosolic	BCAT1_HUMAN	7	64.363	1.64363	OA	Control
OA / Control	Q14194	Q14194	0.716535	0.716535	0.0495234	0.112586	10	Q14194	CRMP1	Dihydropyrimidinase-related protein 1	DPYL1_HUMAN	2	64.3231	1.64323	OA	Control
OA / Control	P09525	P09525	0.711294	0.711294	0.0421875	0.104108	12	P09525	ANXA4	Annexin A4	ANXA4_HUMAN	3	63.7271	1.63727	OA	Control
OA / Control	P78504	P78504	0.710128	0.710128	0.471927	0.335876	10	P78504	JAG1	Protein jagged-1	JAG1_HUMAN	1	63.595	1.63595	OA	Control
OA / Control	P61247	P61247	0.707782	0.707782	0.147513	0.18834	10	P61247	RPS3A	Small ribosomal subunit protein eS1	RS3A_HUMAN	2	63.3291	1.63329	OA	Control
OA / Control	Q14195	Q14195	0.703246	0.703246	0.252453	0.236089	12	Q14195	DPYSL3	Dihydropyrimidinase-related protein 3	DPYL3_HUMAN	16	62.8164	1.62816	OA	Control
OA / Control	Q08629	Q08629	0.702306	0.702306	0.404722	0.307064	8	Q08629	SPOCK1	Testican-1	TICN1_HUMAN	15	62.7104	1.6271	OA	Control
OA / Control	Q01813	Q01813	0.701773	0.701773	0.267095	0.242439	12	Q01813	PFKP	ATP-dependent 6-phosphofructokinase, platelet type	PFKAP_HUMAN	7	62.6502	1.6265	OA	Control
OA / Control	Q9NVM1	Q9NVM1	0.698885	0.698885	0.0421385	0.104108	12	Q9NVM1	EVA1B	Protein eva-1 homolog B	EVA1B_HUMAN	2	62.325	1.62325	OA	Control
OA / Control	P60903	P60903	0.693194	0.693194	0.183797	0.203464	8	P60903	S100A10	Protein S100-A10	S10AA_HUMAN	3	61.6859	1.61686	OA	Control
OA / Control	O43242	O43242	0.68939	0.68939	0.122454	0.175093	12	O43242	PSMD3	26S proteasome non-ATPase regulatory subunit 3	PSMD3_HUMAN	3	61.2601	1.6126	OA	Control
OA / Control	A1L4H1	A1L4H1	0.679711	0.679711	0.146335	0.187625	12	A1L4H1	SSC5D	Soluble scavenger receptor cysteine-rich domain-containing protein SSC5D	SRCRL_HUMAN	22	60.1819	1.60182	OA	Control
OA / Control	Q14393	Q14393	0.673881	0.673881	0.114459	0.170042	12	Q14393	GAS6	Growth arrest-specific protein 6	GAS6_HUMAN	25	59.5359	1.59536	OA	Control
OA / Control	Q8IWA5	Q8IWA5	0.662414	0.662414	0.123412	0.175272	10	Q8IWA5	SLC44A2	Choline transporter-like protein 2	CTL2_HUMAN	2	58.2729	1.58273	OA	Control
OA / Control	Q9NZI8	Q9NZI8	0.658042	0.658042	0.191238	0.208025	10	Q9NZI8	IGF2BP1	Insulin-like growth factor 2 mRNA-binding protein 1	IF2B1_HUMAN	3	57.794	1.57794	OA	Control
OA / Control	P28072	P28072	0.649881	0.649881	0.0195964	0.0876267	12	P28072	PSMB6	Proteasome subunit beta type-6	PSB6_HUMAN	8	56.9038	1.56904	OA	Control
OA / Control	P02452	P02452	0.648691	0.648691	0.253766	0.236089	12	P02452	COL1A1	Collagen alpha-1(I) chain	CO1A1_HUMAN	103	56.7745	1.56774	OA	Control
OA / Control	Q8IVL6	Q8IVL6	0.643421	0.643421	0.131605	0.179795	12	Q8IVL6	P3H3	Prolyl 3-hydroxylase 3	P3H3_HUMAN	2	56.2028	1.56203	OA	Control
OA / Control	Q14152	Q14152	0.641715	0.641715	0.0321669	0.0958564	12	Q14152	EIF3A	Eukaryotic translation initiation factor 3 subunit A	EIF3A_HUMAN	22	56.0183	1.56018	OA	Control
OA / Control	P43251	P43251	0.637766	0.637766	0.35875	0.286637	12	P43251	BTD	Biotinidase	BTD_HUMAN	4	55.5918	1.55592	OA	Control
OA / Control	P59998	P59998	0.629015	0.629015	0.130443	0.179217	12	P59998	ARPC4	Actin-related protein 2/3 complex subunit 4	ARPC4_HUMAN	5	54.6508	1.54651	OA	Control
OA / Control	Q86U42	Q86U42	0.625958	0.625958	0.530126	0.357185	10	Q86U42	PABPN1	Polyadenylate-binding protein 2	PABP2_HUMAN	2	54.3236	1.54324	OA	Control
OA / Control	P55287	P55287	0.619905	0.619905	0.176774	0.200126	8	P55287	CDH11	Cadherin-11	CAD11_HUMAN	3	53.6774	1.53677	OA	Control
OA / Control	P48556	P48556	0.615101	0.615101	0.500604	0.345773	8	P48556	PSMD8	26S proteasome non-ATPase regulatory subunit 8	PSMD8_HUMAN	2	53.1665	1.53167	OA	Control
OA / Control	Q15436	Q15436	0.60991	0.60991	0.120408	0.174537	12	Q15436	SEC23A	Protein transport protein Sec23A	SC23A_HUMAN	18	52.6164	1.52616	OA	Control
OA / Control	P62241	P62241	0.606485	0.606485	0.0365133	0.0986171	10	P62241	RPS8	Small ribosomal subunit protein eS8	RS8_HUMAN	7	52.2545	1.52254	OA	Control
OA / Control	P13611	P13611	0.601895	0.601895	0.0714567	0.13357	12	P13611	VCAN	Versican core protein	CSPG2_HUMAN	27	51.7709	1.51771	OA	Control
OA / Control	P00505	P00505	0.599547	0.599547	0.218652	0.222167	8	P00505	GOT2	Aspartate aminotransferase, mitochondrial	AATM_HUMAN	7	51.5241	1.51524	OA	Control
OA / Control	Q06210	Q06210	0.595742	0.595742	0.0436711	0.105344	12	Q06210	GFPT1	Glutamine--fructose-6-phosphate aminotransferase [isomerizing] 1	GFPT1_HUMAN	2	51.125	1.51125	OA	Control
OA / Control	P55209	P55209	0.593511	0.593511	0.368308	0.2906	12	P55209	NAP1L1	Nucleosome assembly protein 1-like 1	NP1L1_HUMAN	5	50.8915	1.50891	OA	Control
OA / Control	Q9H4M9	Q9H4M9	0.590463	0.590463	0.444833	0.32431	12	Q9H4M9	EHD1	EH domain-containing protein 1	EHD1_HUMAN	6	50.573	1.50573	OA	Control
OA / Control	Q96CW1	Q96CW1	0.590189	0.590189	0.132001	0.179795	12	Q96CW1	AP2M1	AP-2 complex subunit mu	AP2M1_HUMAN	3	50.5444	1.50544	OA	Control
OA / Control	O15511	O15511	0.586984	0.586984	0.445004	0.32431	8	O15511	ARPC5	Actin-related protein 2/3 complex subunit 5	ARPC5_HUMAN	4	50.2103	1.5021	OA	Control
OA / Control	B5ME19;Q99613	B5ME19;Q99613	0.584993	0.584993	0.222927	0.223634	10	B5ME19;Q99613	EIF3CL;EIF3C	Eukaryotic translation initiation factor 3 subunit C-like protein;Eukaryotic translation initiation factor 3 subunit C	EIFCL_HUMAN;EIF3C_HUMAN	7	50.0032	1.50003	OA	Control
OA / Control	Q9H0U4	Q9H0U4	0.575523	0.575523	0.0934459	0.153956	12	Q9H0U4	RAB1B	Ras-related protein Rab-1B	RAB1B_HUMAN	4	49.0217	1.49022	OA	Control
OA / Control	P63313	P63313	0.575259	0.575259	0.574637	0.373564	12	P63313	TMSB10	Thymosin beta-10	TYB10_HUMAN	5	48.9945	1.48995	OA	Control
OA / Control	Q5T5S1	Q5T5S1	0.574051	0.574051	0.265896	0.242439	8	Q5T5S1	CCDC183	Coiled-coil domain-containing protein 183	CC183_HUMAN	1	48.8698	1.4887	OA	Control
OA / Control	P07093	P07093	0.573157	0.573157	0.0936592	0.153956	12	P07093	SERPINE2	Glia-derived nexin	GDN_HUMAN	16	48.7775	1.48778	OA	Control
OA / Control	P06280	P06280	0.572444	0.572444	0.195527	0.210516	12	P06280	GLA	Alpha-galactosidase A	AGAL_HUMAN	3	48.7041	1.48704	OA	Control
OA / Control	P30041	P30041	0.570388	0.570388	0.228402	0.22653	12	P30041	PRDX6	Peroxiredoxin-6	PRDX6_HUMAN	9	48.4923	1.48492	OA	Control
OA / Control	A5D8V6	A5D8V6	0.567469	0.567469	0.0315378	0.0958564	8	A5D8V6	VPS37C	Vacuolar protein sorting-associated protein 37C	VP37C_HUMAN	1	48.1921	1.48192	OA	Control
OA / Control	A8MWD9;P62308	A8MWD9;P62308	0.567439	0.567439	0.211032	0.219751	12	A8MWD9;P62308	SNRPGP15;SNRPG	Putative small nuclear ribonucleoprotein G-like protein 15;Small nuclear ribonucleoprotein G	RUXGL_HUMAN;RUXG_HUMAN	2	48.189	1.48189	OA	Control
OA / Control	Q96AG4	Q96AG4	0.567328	0.567328	0.47736	0.337463	8	Q96AG4	LRRC59	Leucine-rich repeat-containing protein 59	LRC59_HUMAN	1	48.1777	1.48178	OA	Control
OA / Control	Q9BTY2	Q9BTY2	0.563175	0.563175	0.00523011	0.0507473	10	Q9BTY2	FUCA2	Plasma alpha-L-fucosidase	FUCO2_HUMAN	2	47.7517	1.47752	OA	Control
OA / Control	P40227	P40227	0.562554	0.562554	0.232269	0.227578	12	P40227	CCT6A	T-complex protein 1 subunit zeta	TCPZ_HUMAN	7	47.6882	1.47688	OA	Control
OA / Control	P39060	P39060	0.560707	0.560707	0.0645186	0.130274	12	P39060	COL18A1	Collagen alpha-1(XVIII) chain	COIA1_HUMAN	14	47.4992	1.47499	OA	Control
OA / Control	P36578	P36578	0.556274	0.556274	0.0301817	0.0958564	10	P36578	RPL4	Large ribosomal subunit protein uL4	RL4_HUMAN	3	47.0467	1.47047	OA	Control
OA / Control	P10646	P10646	0.549864	0.549864	0.390891	0.302379	12	P10646	TFPI	Tissue factor pathway inhibitor	TFPI1_HUMAN	3	46.3948	1.46395	OA	Control
OA / Control	Q05639	Q05639	0.546091	0.546091	0.136211	0.181999	12	Q05639	EEF1A2	Elongation factor 1-alpha 2	EF1A2_HUMAN	1	46.0125	1.46012	OA	Control
OA / Control	Q9Y224	Q9Y224	0.54548	0.54548	0.0320664	0.0958564	12	Q9Y224	RTRAF	RNA transcription, translation and transport factor protein	RTRAF_HUMAN	1	45.9506	1.45951	OA	Control
OA / Control	Q96RW7	Q96RW7	0.535047	0.535047	0.0740224	0.135995	12	Q96RW7	HMCN1	Hemicentin-1	HMCN1_HUMAN	20	44.8989	1.44899	OA	Control
OA / Control	Q7KZF4	Q7KZF4	0.532585	0.532585	0.109635	0.166279	12	Q7KZF4	SND1	Staphylococcal nuclease domain-containing protein 1	SND1_HUMAN	13	44.6518	1.44652	OA	Control
OA / Control	Q13838	Q13838	0.531757	0.531757	0.449815	0.326038	12	Q13838	DDX39B	Spliceosome RNA helicase DDX39B	DX39B_HUMAN	5	44.5689	1.44569	OA	Control
OA / Control	P17936	P17936	0.530239	0.530239	0.371384	0.291571	10	P17936	IGFBP3	Insulin-like growth factor-binding protein 3	IBP3_HUMAN	10	44.4168	1.44417	OA	Control
OA / Control	Q92841	Q92841	0.528218	0.528218	0.254942	0.236598	8	Q92841	DDX17	Probable ATP-dependent RNA helicase DDX17	DDX17_HUMAN	6	44.2147	1.44215	OA	Control
OA / Control	Q9UBC2	Q9UBC2	0.524001	0.524001	0.25402	0.236089	8	Q9UBC2	EPS15L1	Epidermal growth factor receptor substrate 15-like 1	EP15R_HUMAN	4	43.7937	1.43794	OA	Control
OA / Control	P34897	P34897	0.522888	0.522888	0.222585	0.223634	12	P34897	SHMT2	Serine hydroxymethyltransferase, mitochondrial	GLYM_HUMAN	8	43.6828	1.43683	OA	Control
OA / Control	Q13332	Q13332	0.521112	0.521112	0.14518	0.187099	12	Q13332	PTPRS	Receptor-type tyrosine-protein phosphatase S	PTPRS_HUMAN	12	43.5061	1.43506	OA	Control
OA / Control	P42224	P42224	0.520283	0.520283	0.284604	0.25155	8	P42224	STAT1	Signal transducer and activator of transcription 1-alpha/beta	STAT1_HUMAN	2	43.4236	1.43424	OA	Control
OA / Control	P51991	P51991	0.516909	0.516909	0.44325	0.324248	12	P51991	HNRNPA3	Heterogeneous nuclear ribonucleoprotein A3	ROA3_HUMAN	10	43.0887	1.43089	OA	Control
OA / Control	P48147	P48147	0.508995	0.508995	0.0125034	0.0782391	10	P48147	PREP	Prolyl endopeptidase	PPCE_HUMAN	4	42.3059	1.42306	OA	Control
OA / Control	O60502	O60502	0.503926	0.503926	0.679081	0.415067	10	O60502	OGA	Protein O-GlcNAcase	OGA_HUMAN	2	41.8067	1.41807	OA	Control
OA / Control	P62826	P62826	0.499722	0.499722	0.366245	0.289904	12	P62826	RAN	GTP-binding nuclear protein Ran	RAN_HUMAN	7	41.3942	1.41394	OA	Control
OA / Control	O43175	O43175	0.498036	0.498036	0.215809	0.221415	10	O43175	PHGDH	D-3-phosphoglycerate dehydrogenase	SERA_HUMAN	2	41.229	1.41229	OA	Control
OA / Control	O75934	O75934	0.497177	0.497177	0.366509	0.289904	10	O75934	BCAS2	Pre-mRNA-splicing factor SPF27	SPF27_HUMAN	2	41.1449	1.41145	OA	Control
OA / Control	Q16222	Q16222	0.496657	0.496657	0.0830155	0.145335	12	Q16222	UAP1	UDP-N-acetylhexosamine pyrophosphorylase	UAP1_HUMAN	7	41.0941	1.41094	OA	Control
OA / Control	P63261	P63261	0.496467	0.496467	0.0929036	0.153956	12	P63261	ACTG1	Actin, cytoplasmic 2	ACTG_HUMAN	1	41.0754	1.41075	OA	Control
OA / Control	Q15084	Q15084	0.496309	0.496309	0.0915797	0.153956	12	Q15084	PDIA6	Protein disulfide-isomerase A6	PDIA6_HUMAN	8	41.06	1.4106	OA	Control
OA / Control	Q9Y285	Q9Y285	0.493634	0.493634	0.14175	0.184713	12	Q9Y285	FARSA	Phenylalanine--tRNA ligase alpha subunit	SYFA_HUMAN	3	40.7987	1.40799	OA	Control
OA / Control	O75340	O75340	0.487895	0.487895	0.38461	0.298984	12	O75340	PDCD6	Programmed cell death protein 6	PDCD6_HUMAN	5	40.2397	1.4024	OA	Control
OA / Control	Q13439	Q13439	0.487303	0.487303	0.259755	0.23896	8	Q13439	GOLGA4	Golgin subfamily A member 4	GOGA4_HUMAN	6	40.1822	1.40182	OA	Control
OA / Control	Q9NZN4	Q9NZN4	0.482785	0.482785	0.0658673	0.131341	12	Q9NZN4	EHD2	EH domain-containing protein 2	EHD2_HUMAN	11	39.7439	1.39744	OA	Control
OA / Control	P05023	P05023	0.482616	0.482616	0.727105	0.428267	10	P05023	ATP1A1	Sodium/potassium-transporting ATPase subunit alpha-1	AT1A1_HUMAN	1	39.7275	1.39727	OA	Control
OA / Control	P02788	P02788	0.47973	0.47973	0.173764	0.19967	8	P02788	LTF	Lactotransferrin	TRFL_HUMAN	2	39.4483	1.39448	OA	Control
OA / Control	P41252	P41252	0.475721	0.475721	0.0726588	0.133879	10	P41252	IARS1	Isoleucine--tRNA ligase, cytoplasmic	SYIC_HUMAN	6	39.0613	1.39061	OA	Control
OA / Control	P27348	P27348	0.472128	0.472128	0.102916	0.160599	12	P27348	YWHAQ	14-3-3 protein theta	1433T_HUMAN	5	38.7154	1.38715	OA	Control
OA / Control	Q8WUW1	Q8WUW1	0.471812	0.471812	0.28257	0.25082	8	Q8WUW1	BRK1	Protein BRICK1	BRK1_HUMAN	2	38.685	1.38685	OA	Control
OA / Control	Q9H173	Q9H173	0.466385	0.466385	0.357107	0.286047	10	Q9H173	SIL1	Nucleotide exchange factor SIL1	SIL1_HUMAN	2	38.1643	1.38164	OA	Control
OA / Control	P18124	P18124	0.465227	0.465227	0.0934137	0.153956	12	P18124	RPL7	Large ribosomal subunit protein uL30	RL7_HUMAN	5	38.0534	1.38053	OA	Control
OA / Control	Q15149	Q15149	0.461557	0.461557	0.0250192	0.090355	12	Q15149	PLEC	Plectin	PLEC_HUMAN	171	37.7027	1.37703	OA	Control
OA / Control	P04350	P04350	0.458132	0.458132	0.204538	0.215926	12	P04350	TUBB4A	Tubulin beta-4A chain	TBB4A_HUMAN	1	37.3762	1.37376	OA	Control
OA / Control	Q13409	Q13409	0.457949	0.457949	0.543353	0.363153	10	Q13409	DYNC1I2	Cytoplasmic dynein 1 intermediate chain 2	DC1I2_HUMAN	3	37.3588	1.37359	OA	Control
OA / Control	P28838	P28838	0.45765	0.45765	0.819562	0.457831	10	P28838	LAP3	Cytosol aminopeptidase	AMPL_HUMAN	5	37.3303	1.3733	OA	Control
OA / Control	Q9Y4L1	Q9Y4L1	0.452147	0.452147	0.097478	0.155965	12	Q9Y4L1	HYOU1	Hypoxia up-regulated protein 1	HYOU1_HUMAN	10	36.8075	1.36807	OA	Control
OA / Control	Q00610	Q00610	0.451389	0.451389	0.176716	0.200126	12	Q00610	CLTC	Clathrin heavy chain 1	CLH1_HUMAN	49	36.7356	1.36736	OA	Control
OA / Control	O43184	O43184	0.450151	0.450151	0.392329	0.30312	8	O43184	ADAM12	Disintegrin and metalloproteinase domain-containing protein 12	ADA12_HUMAN	5	36.6184	1.36618	OA	Control
OA / Control	Q14254	Q14254	0.449618	0.449618	0.250871	0.235975	8	Q14254	FLOT2	Flotillin-2	FLOT2_HUMAN	2	36.5678	1.36568	OA	Control
OA / Control	P67936	P67936	0.449524	0.449524	0.461249	0.330475	12	P67936	TPM4	Tropomyosin alpha-4 chain	TPM4_HUMAN	17	36.559	1.36559	OA	Control
OA / Control	Q08209	Q08209	0.446856	0.446856	0.2427	0.232403	8	Q08209	PPP3CA	Protein phosphatase 3 catalytic subunit alpha	PP2BA_HUMAN	4	36.3067	1.36307	OA	Control
OA / Control	Q9UNH7	Q9UNH7	0.445887	0.445887	0.616118	0.391343	10	Q9UNH7	SNX6	Sorting nexin-6	SNX6_HUMAN	2	36.2151	1.36215	OA	Control
OA / Control	Q9UHD8	Q9UHD8	0.445756	0.445756	0.443276	0.324248	12	Q9UHD8	SEPTIN9	Septin-9	SEPT9_HUMAN	15	36.2027	1.36203	OA	Control
OA / Control	Q13685	Q13685	0.441247	0.441247	0.150089	0.189334	8	Q13685	AAMP	Angio-associated migratory cell protein	AAMP_HUMAN	1	35.7777	1.35778	OA	Control
OA / Control	Q99829	Q99829	0.440871	0.440871	0.134829	0.180917	12	Q99829	CPNE1	Copine-1	CPNE1_HUMAN	3	35.7423	1.35742	OA	Control
OA / Control	Q32P28	Q32P28	0.438942	0.438942	0.0313864	0.0958564	12	Q32P28	P3H1	Prolyl 3-hydroxylase 1	P3H1_HUMAN	11	35.561	1.35561	OA	Control
OA / Control	P22304	P22304	0.434397	0.434397	0.417266	0.31357	10	P22304	IDS	Iduronate 2-sulfatase	IDS_HUMAN	1	35.1346	1.35135	OA	Control
OA / Control	P49327	P49327	0.433768	0.433768	0.134397	0.180721	8	P49327	FASN	Fatty acid synthase	FAS_HUMAN	10	35.0757	1.35076	OA	Control
OA / Control	P50895	P50895	0.433269	0.433269	0.638567	0.400544	8	P50895	BCAM	Basal cell adhesion molecule	BCAM_HUMAN	4	35.029	1.35029	OA	Control
OA / Control	Q14974	Q14974	0.432009	0.432009	0.139744	0.18441	12	Q14974	KPNB1	Importin subunit beta-1	IMB1_HUMAN	8	34.9111	1.34911	OA	Control
OA / Control	P53396	P53396	0.430947	0.430947	0.14069	0.184491	12	P53396	ACLY	ATP-citrate synthase	ACLY_HUMAN	11	34.8118	1.34812	OA	Control
OA / Control	O14523	O14523	0.430729	0.430729	0.61085	0.389171	8	O14523	C2CD2L	Phospholipid transfer protein C2CD2L	C2C2L_HUMAN	1	34.7915	1.34791	OA	Control
OA / Control	P38646	P38646	0.427232	0.427232	0.193011	0.208875	12	P38646	HSPA9	Stress-70 protein, mitochondrial	GRP75_HUMAN	12	34.4651	1.34465	OA	Control
OA / Control	Q9P2J5	Q9P2J5	0.422107	0.422107	0.798116	0.45372	12	Q9P2J5	LARS1	Leucine--tRNA ligase, cytoplasmic	SYLC_HUMAN	3	33.9883	1.33988	OA	Control
OA / Control	P56537	P56537	0.421524	0.421524	0.0765836	0.139484	12	P56537	EIF6	Eukaryotic translation initiation factor 6	IF6_HUMAN	5	33.9342	1.33934	OA	Control
OA / Control	P46782	P46782	0.419709	0.419709	0.283596	0.251379	10	P46782	RPS5	Small ribosomal subunit protein uS7	RS5_HUMAN	2	33.7658	1.33766	OA	Control
OA / Control	P14866	P14866	0.415713	0.415713	0.133754	0.180721	12	P14866	HNRNPL	Heterogeneous nuclear ribonucleoprotein L	HNRPL_HUMAN	5	33.3958	1.33396	OA	Control
OA / Control	Q15393	Q15393	0.412463	0.412463	0.23449	0.228294	12	Q15393	SF3B3	Splicing factor 3B subunit 3	SF3B3_HUMAN	14	33.0956	1.33096	OA	Control
OA / Control	P04062	P04062	0.412098	0.412098	0.248292	0.234659	12	P04062	GBA1	Lysosomal acid glucosylceramidase	GBA1_HUMAN	4	33.062	1.33062	OA	Control
OA / Control	P31943	P31943	0.406558	0.406558	0.172464	0.199628	12	P31943	HNRNPH1	Heterogeneous nuclear ribonucleoprotein H	HNRH1_HUMAN	6	32.5519	1.32552	OA	Control
OA / Control	P13804	P13804	0.404174	0.404174	0.27429	0.2451	12	P13804	ETFA	Electron transfer flavoprotein subunit alpha, mitochondrial	ETFA_HUMAN	3	32.3331	1.32333	OA	Control
OA / Control	Q13418	Q13418	0.400201	0.400201	0.148446	0.188985	12	Q13418	ILK	Integrin-linked protein kinase	ILK_HUMAN	5	31.9692	1.31969	OA	Control
OA / Control	Q9BXS5	Q9BXS5	0.397501	0.397501	0.214216	0.220797	10	Q9BXS5	AP1M1	AP-1 complex subunit mu-1	AP1M1_HUMAN	2	31.7224	1.31722	OA	Control
OA / Control	P35268	P35268	0.39015	0.39015	0.96593	0.502469	8	P35268	RPL22	Large ribosomal subunit protein eL22	RL22_HUMAN	2	31.0529	1.31053	OA	Control
OA / Control	P33176	P33176	0.389945	0.389945	0.212995	0.220797	12	P33176	KIF5B	Kinesin-1 heavy chain	KINH_HUMAN	9	31.0343	1.31034	OA	Control
OA / Control	P13639	P13639	0.389161	0.389161	0.295001	0.255398	12	P13639	EEF2	Elongation factor 2	EF2_HUMAN	20	30.9632	1.30963	OA	Control
OA / Control	P41240	P41240	0.388629	0.388629	0.35079	0.282693	12	P41240	CSK	Tyrosine-protein kinase CSK	CSK_HUMAN	2	30.9149	1.30915	OA	Control
OA / Control	Q6NYC8	Q6NYC8	0.387597	0.387597	0.825977	0.458715	10	Q6NYC8	PPP1R18	Phostensin	PPR18_HUMAN	5	30.8212	1.30821	OA	Control
OA / Control	P99999	P99999	0.386192	0.386192	0.726911	0.428267	10	P99999	CYCS	Cytochrome c	CYC_HUMAN	2	30.6939	1.30694	OA	Control
OA / Control	Q13242	Q13242	0.380462	0.380462	0.0683235	0.132673	8	Q13242	SRSF9	Serine/arginine-rich splicing factor 9	SRSF9_HUMAN	2	30.1759	1.30176	OA	Control
OA / Control	P50570	P50570	0.380453	0.380453	0.169272	0.199628	12	P50570	DNM2	Dynamin-2	DYN2_HUMAN	9	30.1751	1.30175	OA	Control
OA / Control	Q15020	Q15020	0.379509	0.379509	0.461724	0.330475	12	Q15020	SART3	Squamous cell carcinoma antigen recognized by T-cells 3	SART3_HUMAN	2	30.0899	1.3009	OA	Control
OA / Control	P63244	P63244	0.374155	0.374155	0.151884	0.190458	12	P63244	RACK1	Small ribosomal subunit protein RACK1	RACK1_HUMAN	9	29.608	1.29608	OA	Control
OA / Control	Q9UNS2	Q9UNS2	0.371831	0.371831	0.0220402	0.0889308	12	Q9UNS2	COPS3	COP9 signalosome complex subunit 3	CSN3_HUMAN	3	29.3994	1.29399	OA	Control
OA / Control	P31944	P31944	0.371064	0.371064	0.198159	0.211941	12	P31944	CASP14	Caspase-14	CASPE_HUMAN	6	29.3306	1.29331	OA	Control
OA / Control	P54709	P54709	0.369262	0.369262	0.889124	0.478601	8	P54709	ATP1B3	Sodium/potassium-transporting ATPase subunit beta-3	AT1B3_HUMAN	2	29.1692	1.29169	OA	Control
OA / Control	Q58FF8	Q58FF8	0.3685	0.3685	0.50441	0.347027	8	Q58FF8	HSP90AB2P	Putative heat shock protein HSP 90-beta 2	H90B2_HUMAN	1	29.1009	1.29101	OA	Control
OA / Control	P78371	P78371	0.365752	0.365752	0.285616	0.25155	12	P78371	CCT2	T-complex protein 1 subunit beta	TCPB_HUMAN	18	28.8553	1.28855	OA	Control
OA / Control	P17661	P17661	0.36436	0.36436	0.642347	0.401735	8	P17661	DES	Desmin	DESM_HUMAN	2	28.731	1.28731	OA	Control
OA / Control	Q92499	Q92499	0.363959	0.363959	0.692939	0.418657	12	Q92499	DDX1	ATP-dependent RNA helicase DDX1	DDX1_HUMAN	4	28.6953	1.28695	OA	Control
OA / Control	P23381	P23381	0.363466	0.363466	0.879828	0.476371	10	P23381	WARS1	Tryptophan--tRNA ligase, cytoplasmic	SYWC_HUMAN	4	28.6513	1.28651	OA	Control
OA / Control	Q15276	Q15276	0.361356	0.361356	0.859896	0.468495	10	Q15276	RABEP1	Rab GTPase-binding effector protein 1	RABE1_HUMAN	3	28.4632	1.28463	OA	Control
OA / Control	P68371	P68371	0.360904	0.360904	0.320233	0.269933	12	P68371	TUBB4B	Tubulin beta-4B chain	TBB4B_HUMAN	20	28.423	1.28423	OA	Control
OA / Control	Q14203	Q14203	0.35833	0.35833	0.0796287	0.142162	12	Q14203	DCTN1	Dynactin subunit 1	DCTN1_HUMAN	19	28.1941	1.28194	OA	Control
OA / Control	P07108	P07108	0.357719	0.357719	0.00389387	0.0465943	8	P07108	DBI	Acyl-CoA-binding protein	ACBP_HUMAN	3	28.1398	1.2814	OA	Control
OA / Control	O60462	O60462	0.357614	0.357614	0.189505	0.206973	12	O60462	NRP2	Neuropilin-2	NRP2_HUMAN	6	28.1305	1.28131	OA	Control
OA / Control	P61923	P61923	0.354853	0.354853	0.859882	0.468495	8	P61923	COPZ1	Coatomer subunit zeta-1	COPZ1_HUMAN	1	27.8856	1.27886	OA	Control
OA / Control	Q6DKJ4	Q6DKJ4	0.353811	0.353811	0.424959	0.317465	10	Q6DKJ4	NXN	Nucleoredoxin	NXN_HUMAN	2	27.7932	1.27793	OA	Control
OA / Control	P35052	P35052	0.353633	0.353633	0.351129	0.282693	12	P35052	GPC1	Glypican-1	GPC1_HUMAN	23	27.7775	1.27777	OA	Control
OA / Control	Q9P265	Q9P265	0.349394	0.349394	0.858173	0.468495	8	Q9P265	DIP2B	Disco-interacting protein 2 homolog B	DIP2B_HUMAN	2	27.4025	1.27403	OA	Control
OA / Control	Q9BPX5	Q9BPX5	0.348586	0.348586	0.207615	0.217962	10	Q9BPX5	ARPC5L	Actin-related protein 2/3 complex subunit 5-like protein	ARP5L_HUMAN	2	27.3312	1.27331	OA	Control
OA / Control	P98095	P98095	0.342186	0.342186	0.62847	0.397219	12	P98095	FBLN2	Fibulin-2	FBLN2_HUMAN	20	26.7676	1.26768	OA	Control
OA / Control	P09972	P09972	0.337923	0.337923	0.278811	0.247832	10	P09972	ALDOC	Fructose-bisphosphate aldolase C	ALDOC_HUMAN	1	26.3936	1.26394	OA	Control
OA / Control	P12956	P12956	0.337439	0.337439	0.331522	0.274603	10	P12956	XRCC6	X-ray repair cross-complementing protein 6	XRCC6_HUMAN	5	26.3512	1.26351	OA	Control
OA / Control	Q07021	Q07021	0.331049	0.331049	0.245605	0.234121	12	Q07021	C1QBP	Complement component 1 Q subcomponent-binding protein, mitochondrial	C1QBP_HUMAN	2	25.7928	1.25793	OA	Control
OA / Control	O15372	O15372	0.328993	0.328993	0.952573	0.499192	10	O15372	EIF3H	Eukaryotic translation initiation factor 3 subunit H	EIF3H_HUMAN	3	25.6136	1.25614	OA	Control
OA / Control	Q69YQ0	Q69YQ0	0.328761	0.328761	0.334086	0.276003	8	Q69YQ0	SPECC1L	Cytospin-A	CYTSA_HUMAN	5	25.5934	1.25593	OA	Control
OA / Control	Q9UKU9	Q9UKU9	0.327771	0.327771	0.0321139	0.0958564	12	Q9UKU9	ANGPTL2	Angiopoietin-related protein 2	ANGL2_HUMAN	6	25.5073	1.25507	OA	Control
OA / Control	Q93052	Q93052	0.325643	0.325643	0.397043	0.303632	8	Q93052	LPP	Lipoma-preferred partner	LPP_HUMAN	10	25.3223	1.25322	OA	Control
OA / Control	P11166	P11166	0.325079	0.325079	0.526502	0.355881	8	P11166	SLC2A1	Solute carrier family 2, facilitated glucose transporter member 1	GTR1_HUMAN	1	25.2733	1.25273	OA	Control
OA / Control	P68032;P68133	P68032;P68133	0.324025	0.324025	0.222871	0.223634	12	P68032;P68133	ACTC1;ACTA1	Actin, alpha cardiac muscle 1;Actin, alpha skeletal muscle	ACTC_HUMAN;ACTS_HUMAN	8	25.1818	1.25182	OA	Control
OA / Control	P54578	P54578	0.323786	0.323786	0.617467	0.391806	10	P54578	USP14	Ubiquitin carboxyl-terminal hydrolase 14	UBP14_HUMAN	3	25.1611	1.25161	OA	Control
OA / Control	P35998	P35998	0.319689	0.319689	0.157909	0.194834	12	P35998	PSMC2	26S proteasome regulatory subunit 7	PRS7_HUMAN	7	24.8061	1.24806	OA	Control
OA / Control	Q96RY5	Q96RY5	0.312188	0.312188	0.424961	0.317465	8	Q96RY5	CRAMP1	Protein cramped-like	CRML_HUMAN	1	24.1589	1.24159	OA	Control
OA / Control	Q9BRK3	Q9BRK3	0.311599	0.311599	0.253665	0.236089	8	Q9BRK3	MXRA8	Matrix remodeling-associated protein 8	MXRA8_HUMAN	3	24.1082	1.24108	OA	Control
OA / Control	Q8IUX7	Q8IUX7	0.311511	0.311511	0.415707	0.313142	12	Q8IUX7	AEBP1	Adipocyte enhancer-binding protein 1	AEBP1_HUMAN	21	24.1007	1.24101	OA	Control
OA / Control	Q13813	Q13813	0.311265	0.311265	0.0579721	0.121722	12	Q13813	SPTAN1	Spectrin alpha chain, non-erythrocytic 1	SPTN1_HUMAN	67	24.0795	1.2408	OA	Control
OA / Control	Q14108	Q14108	0.310635	0.310635	0.815651	0.457831	10	Q14108	SCARB2	Lysosome membrane protein 2	SCRB2_HUMAN	1	24.0254	1.24025	OA	Control
OA / Control	Q13641	Q13641	0.310433	0.310433	0.0693806	0.133152	12	Q13641	TPBG	Trophoblast glycoprotein	TPBG_HUMAN	3	24.008	1.24008	OA	Control
OA / Control	O00154	O00154	0.310256	0.310256	0.457551	0.32971	12	O00154	ACOT7	Cytosolic acyl coenzyme A thioester hydrolase	BACH_HUMAN	8	23.9928	1.23993	OA	Control
OA / Control	Q9HAT2	Q9HAT2	0.305787	0.305787	0.265551	0.242439	10	Q9HAT2	SIAE	Sialate O-acetylesterase	SIAE_HUMAN	2	23.6092	1.23609	OA	Control
OA / Control	P0DME0;Q01105	P0DME0;Q01105	0.295724	0.295724	0.392989	0.303259	8	P0DME0;Q01105	SETSIP;SET	Protein SETSIP;Protein SET	SETLP_HUMAN;SET_HUMAN	3	22.7501	1.2275	OA	Control
OA / Control	P26641	P26641	0.29433	0.29433	0.0922928	0.153956	12	P26641	EEF1G	Elongation factor 1-gamma	EF1G_HUMAN	8	22.6315	1.22632	OA	Control
OA / Control	Q8WVQ1	Q8WVQ1	0.293698	0.293698	0.771338	0.444749	10	Q8WVQ1	CANT1	Soluble calcium-activated nucleotidase 1	CANT1_HUMAN	3	22.5778	1.22578	OA	Control
OA / Control	P61020	P61020	0.293424	0.293424	0.432443	0.320779	10	P61020	RAB5B	Ras-related protein Rab-5B	RAB5B_HUMAN	1	22.5546	1.22555	OA	Control
OA / Control	Q14204	Q14204	0.29249	0.29249	0.0511669	0.114784	12	Q14204	DYNC1H1	Cytoplasmic dynein 1 heavy chain 1	DYHC1_HUMAN	27	22.4753	1.22475	OA	Control
OA / Control	Q15063	Q15063	0.290665	0.290665	0.370418	0.291174	12	Q15063	POSTN	Periostin	POSTN_HUMAN	45	22.3204	1.2232	OA	Control
OA / Control	P36873	P36873	0.285251	0.285251	0.263418	0.241625	12	P36873	PPP1CC	Serine/threonine-protein phosphatase PP1-gamma catalytic subunit	PP1G_HUMAN	8	21.8623	1.21862	OA	Control
OA / Control	Q92804	Q92804	0.283083	0.283083	0.338066	0.277554	8	Q92804	TAF15	TATA-binding protein-associated factor 2N	RBP56_HUMAN	3	21.6792	1.21679	OA	Control
OA / Control	Q08211	Q08211	0.281234	0.281234	0.288628	0.252305	12	Q08211	DHX9	ATP-dependent RNA helicase A	DHX9_HUMAN	8	21.5234	1.21523	OA	Control
OA / Control	P09104	P09104	0.279234	0.279234	0.172373	0.199628	12	P09104	ENO2	Gamma-enolase	ENOG_HUMAN	5	21.355	1.21355	OA	Control
OA / Control	P49411	P49411	0.278609	0.278609	0.0945781	0.154055	12	P49411	TUFM	Elongation factor Tu, mitochondrial	EFTU_HUMAN	2	21.3025	1.21302	OA	Control
OA / Control	P16870	P16870	0.276003	0.276003	0.578481	0.374974	12	P16870	CPE	Carboxypeptidase E	CBPE_HUMAN	3	21.0835	1.21084	OA	Control
OA / Control	P15018	P15018	0.275409	0.275409	0.46053	0.330475	12	P15018	LIF	Leukemia inhibitory factor	LIF_HUMAN	3	21.0337	1.21034	OA	Control
OA / Control	Q6PCB0	Q6PCB0	0.274162	0.274162	0.288634	0.252305	10	Q6PCB0	VWA1	von Willebrand factor A domain-containing protein 1	VWA1_HUMAN	3	20.9292	1.20929	OA	Control
OA / Control	P07711	P07711	0.274021	0.274021	0.757947	0.440278	12	P07711	CTSL	Procathepsin L	CATL1_HUMAN	4	20.9173	1.20917	OA	Control
OA / Control	Q9UPN3	Q9UPN3	0.271839	0.271839	0.16432	0.197434	12	Q9UPN3	MACF1	Microtubule-actin cross-linking factor 1, isoforms 1/2/3/4/5	MACF1_HUMAN	7	20.7346	1.20735	OA	Control
OA / Control	Q9BQT9	Q9BQT9	0.270311	0.270311	0.886928	0.478601	8	Q9BQT9	CLSTN3	Calsyntenin-3	CSTN3_HUMAN	2	20.6068	1.20607	OA	Control
OA / Control	O00410	O00410	0.270159	0.270159	0.694892	0.418657	12	O00410	IPO5	Importin-5	IPO5_HUMAN	7	20.5941	1.20594	OA	Control
OA / Control	Q9UBT2	Q9UBT2	0.268574	0.268574	0.17225	0.199628	8	Q9UBT2	UBA2	SUMO-activating enzyme subunit 2	SAE2_HUMAN	3	20.4617	1.20462	OA	Control
OA / Control	P37837	P37837	0.267312	0.267312	0.496282	0.344292	8	P37837	TALDO1	Transaldolase	TALDO_HUMAN	3	20.3563	1.20356	OA	Control
OA / Control	P35222	P35222	0.265251	0.265251	0.410639	0.311131	12	P35222	CTNNB1	Catenin beta-1	CTNB1_HUMAN	6	20.1845	1.20185	OA	Control
OA / Control	Q02809	Q02809	0.261287	0.261287	0.511477	0.349086	12	Q02809	PLOD1	Procollagen-lysine,2-oxoglutarate 5-dioxygenase 1	PLOD1_HUMAN	34	19.8547	1.19855	OA	Control
OA / Control	Q8N5G2	Q8N5G2	0.260517	0.260517	0.431568	0.320506	8	Q8N5G2	MACO1	Macoilin	MACOI_HUMAN	1	19.7908	1.19791	OA	Control
OA / Control	Q93063	Q93063	0.259746	0.259746	0.505715	0.347027	12	Q93063	EXT2	Exostosin-2	EXT2_HUMAN	19	19.7268	1.19727	OA	Control
OA / Control	O00339	O00339	0.257372	0.257372	0.458495	0.32971	8	O00339	MATN2	Matrilin-2	MATN2_HUMAN	4	19.5299	1.1953	OA	Control
OA / Control	P54577	P54577	0.255993	0.255993	0.272654	0.244165	12	P54577	YARS1	Tyrosine--tRNA ligase, cytoplasmic	SYYC_HUMAN	6	19.4158	1.19416	OA	Control
OA / Control	P41250	P41250	0.254724	0.254724	0.173414	0.19967	12	P41250	GARS1	Glycine--tRNA ligase	GARS_HUMAN	12	19.3107	1.19311	OA	Control
OA / Control	Q10471	Q10471	0.252922	0.252922	0.327882	0.273019	12	Q10471	GALNT2	Polypeptide N-acetylgalactosaminyltransferase 2	GALT2_HUMAN	5	19.1618	1.19162	OA	Control
OA / Control	O75116	O75116	0.252447	0.252447	0.532598	0.358469	10	O75116	ROCK2	Rho-associated protein kinase 2	ROCK2_HUMAN	3	19.1226	1.19123	OA	Control
OA / Control	Q13753	Q13753	0.2512	0.2512	0.505244	0.347027	12	Q13753	LAMC2	Laminin subunit gamma-2	LAMC2_HUMAN	13	19.0197	1.1902	OA	Control
OA / Control	P62191	P62191	0.250919	0.250919	0.0487105	0.111878	12	P62191	PSMC1	26S proteasome regulatory subunit 4	PRS4_HUMAN	7	18.9965	1.18997	OA	Control
OA / Control	P02751	P02751	0.250026	0.250026	0.297985	0.256926	12	P02751	FN1	Fibronectin	FINC_HUMAN	183	18.9228	1.18923	OA	Control
OA / Control	Q8NBZ7	Q8NBZ7	0.247551	0.247551	0.847346	0.46446	12	Q8NBZ7	UXS1	UDP-glucuronic acid decarboxylase 1	UXS1_HUMAN	1	18.719	1.18719	OA	Control
OA / Control	Q13643	Q13643	0.242868	0.242868	0.32972	0.274188	8	Q13643	FHL3	Four and a half LIM domains protein 3	FHL3_HUMAN	2	18.3343	1.18334	OA	Control
OA / Control	Q9Y625	Q9Y625	0.242826	0.242826	0.0539593	0.119239	12	Q9Y625	GPC6	Glypican-6	GPC6_HUMAN	2	18.3308	1.18331	OA	Control
OA / Control	P61026	P61026	0.242595	0.242595	0.396375	0.303632	12	P61026	RAB10	Ras-related protein Rab-10	RAB10_HUMAN	1	18.3119	1.18312	OA	Control
OA / Control	P20700	P20700	0.237979	0.237979	0.712185	0.425829	8	P20700	LMNB1	Lamin-B1	LMNB1_HUMAN	7	17.934	1.17934	OA	Control
OA / Control	P08238	P08238	0.237287	0.237287	0.457579	0.32971	12	P08238	HSP90AB1	Heat shock protein HSP 90-beta	HS90B_HUMAN	17	17.8774	1.17877	OA	Control
OA / Control	P13010	P13010	0.235879	0.235879	0.933269	0.491932	8	P13010	XRCC5	X-ray repair cross-complementing protein 5	XRCC5_HUMAN	4	17.7624	1.17762	OA	Control
OA / Control	Q9HAW4	Q9HAW4	0.235449	0.235449	0.152683	0.190702	12	Q9HAW4	CLSPN	Claspin	CLSPN_HUMAN	1	17.7273	1.17727	OA	Control
OA / Control	O60568	O60568	0.230231	0.230231	0.232619	0.227578	12	O60568	PLOD3	Multifunctional procollagen lysine hydroxylase and glycosyltransferase LH3	PLOD3_HUMAN	29	17.3023	1.17302	OA	Control
OA / Control	P35611	P35611	0.229265	0.229265	0.870785	0.473204	8	P35611	ADD1	Alpha-adducin	ADDA_HUMAN	1	17.2238	1.17224	OA	Control
OA / Control	P46777	P46777	0.22797	0.22797	0.721331	0.426456	12	P46777	RPL5	Large ribosomal subunit protein uL18	RL5_HUMAN	2	17.1186	1.17119	OA	Control
OA / Control	Q96TA1	Q96TA1	0.227232	0.227232	0.134373	0.180721	12	Q96TA1	NIBAN2	Protein Niban 2	NIBA2_HUMAN	6	17.0586	1.17059	OA	Control
OA / Control	O00468	O00468	0.225206	0.225206	0.356611	0.286013	12	O00468	AGRN	Agrin	AGRIN_HUMAN	49	16.8944	1.16894	OA	Control
OA / Control	P28066	P28066	0.224938	0.224938	0.480133	0.337911	12	P28066	PSMA5	Proteasome subunit alpha type-5	PSA5_HUMAN	7	16.8727	1.16873	OA	Control
OA / Control	P55884	P55884	0.223923	0.223923	0.359817	0.287126	10	P55884	EIF3B	Eukaryotic translation initiation factor 3 subunit B	EIF3B_HUMAN	5	16.7905	1.16791	OA	Control
OA / Control	P41091;Q2VIR3	P41091;Q2VIR3	0.223613	0.223613	0.552654	0.365332	12	P41091;Q2VIR3	EIF2S3;EIF2S3B	Eukaryotic translation initiation factor 2 subunit 3;Eukaryotic translation initiation factor 2 subunit 3B	IF2G_HUMAN;IF2GL_HUMAN	4	16.7654	1.16765	OA	Control
OA / Control	P30622	P30622	0.222727	0.222727	0.313679	0.266459	12	P30622	CLIP1	CAP-Gly domain-containing linker protein 1	CLIP1_HUMAN	11	16.6937	1.16694	OA	Control
OA / Control	P51149	P51149	0.222696	0.222696	0.112085	0.167111	8	P51149	RAB7A	Ras-related protein Rab-7a	RAB7A_HUMAN	4	16.6912	1.16691	OA	Control
OA / Control	O43150	O43150	0.215292	0.215292	0.666755	0.411804	10	O43150	ASAP2	Arf-GAP with SH3 domain, ANK repeat and PH domain-containing protein 2	ASAP2_HUMAN	1	16.0939	1.16094	OA	Control
OA / Control	Q9NR45	Q9NR45	0.214959	0.214959	0.234076	0.228294	12	Q9NR45	NANS	Sialic acid synthase	SIAS_HUMAN	4	16.0671	1.16067	OA	Control
OA / Control	P61106	P61106	0.214823	0.214823	0.344675	0.280715	8	P61106	RAB14	Ras-related protein Rab-14	RAB14_HUMAN	2	16.0561	1.16056	OA	Control
OA / Control	Q07960	Q07960	0.213611	0.213611	0.465572	0.332477	12	Q07960	ARHGAP1	Rho GTPase-activating protein 1	RHG01_HUMAN	3	15.9587	1.15959	OA	Control
OA / Control	P31942	P31942	0.203223	0.203223	0.335763	0.277026	12	P31942	HNRNPH3	Heterogeneous nuclear ribonucleoprotein H3	HNRH3_HUMAN	4	15.1267	1.15127	OA	Control
OA / Control	Q9P273	Q9P273	0.200422	0.200422	0.741903	0.433348	12	Q9P273	TENM3	Teneurin-3	TEN3_HUMAN	4	14.9035	1.14903	OA	Control
OA / Control	P49588	P49588	0.198462	0.198462	0.348722	0.282193	8	P49588	AARS1	Alanine--tRNA ligase, cytoplasmic	SYAC_HUMAN	4	14.7474	1.14747	OA	Control
OA / Control	O94973	O94973	0.193525	0.193525	0.845232	0.46446	12	O94973	AP2A2	AP-2 complex subunit alpha-2	AP2A2_HUMAN	9	14.3554	1.14355	OA	Control
OA / Control	P60174	P60174	0.193239	0.193239	0.387042	0.300136	12	P60174	TPI1	Triosephosphate isomerase	TPIS_HUMAN	20	14.3328	1.14333	OA	Control
OA / Control	Q04760	Q04760	0.191003	0.191003	0.718776	0.425972	8	Q04760	GLO1	Lactoylglutathione lyase	LGUL_HUMAN	2	14.1557	1.14156	OA	Control
OA / Control	P09622	P09622	0.190985	0.190985	0.849017	0.464816	12	P09622	DLD	Dihydrolipoyl dehydrogenase, mitochondrial	DLDH_HUMAN	3	14.1542	1.14154	OA	Control
OA / Control	Q9BUF5	Q9BUF5	0.188597	0.188597	0.615356	0.391253	12	Q9BUF5	TUBB6	Tubulin beta-6 chain	TBB6_HUMAN	11	13.9655	1.13966	OA	Control
OA / Control	O43776	O43776	0.18637	0.18637	0.560234	0.36882	12	O43776	NARS1	Asparagine--tRNA ligase, cytoplasmic	SYNC_HUMAN	6	13.7897	1.1379	OA	Control
OA / Control	P07237	P07237	0.186216	0.186216	0.701785	0.422006	12	P07237	P4HB	Protein disulfide-isomerase	PDIA1_HUMAN	26	13.7776	1.13778	OA	Control
OA / Control	O15145	O15145	0.182837	0.182837	0.598378	0.383934	12	O15145	ARPC3	Actin-related protein 2/3 complex subunit 3	ARPC3_HUMAN	7	13.5114	1.13511	OA	Control
OA / Control	Q07955	Q07955	0.181605	0.181605	0.224221	0.224221	8	Q07955	SRSF1	Serine/arginine-rich splicing factor 1	SRSF1_HUMAN	8	13.4145	1.13415	OA	Control
OA / Control	Q15233	Q15233	0.180617	0.180617	0.485464	0.340148	8	Q15233	NONO	Non-POU domain-containing octamer-binding protein	NONO_HUMAN	5	13.3369	1.13337	OA	Control
OA / Control	Q9NTK5	Q9NTK5	0.178999	0.178999	0.491349	0.341996	12	Q9NTK5	OLA1	Obg-like ATPase 1	OLA1_HUMAN	2	13.2098	1.1321	OA	Control
OA / Control	P04406	P04406	0.17786	0.17786	0.627174	0.397168	12	P04406	GAPDH	Glyceraldehyde-3-phosphate dehydrogenase	G3P_HUMAN	18	13.1204	1.1312	OA	Control
OA / Control	P08779	P08779	0.177225	0.177225	0.495173	0.3439	10	P08779	KRT16	Keratin, type I cytoskeletal 16	K1C16_HUMAN	9	13.0707	1.13071	OA	Control
OA / Control	P53618	P53618	0.175368	0.175368	0.236233	0.228635	12	P53618	COPB1	Coatomer subunit beta	COPB_HUMAN	7	12.9252	1.12925	OA	Control
OA / Control	P05198	P05198	0.172842	0.172842	0.370247	0.291174	12	P05198	EIF2S1	Eukaryotic translation initiation factor 2 subunit 1	IF2A_HUMAN	2	12.7277	1.12728	OA	Control
OA / Control	Q13435	Q13435	0.17225	0.17225	0.889631	0.478601	8	Q13435	SF3B2	Splicing factor 3B subunit 2	SF3B2_HUMAN	2	12.6815	1.12681	OA	Control
OA / Control	P68104;Q5VTE0	P68104;Q5VTE0	0.170052	0.170052	0.187621	0.206579	12	P68104;Q5VTE0	EEF1A1;EEF1A1P5	Elongation factor 1-alpha 1;Putative elongation factor 1-alpha-like 3	EF1A1_HUMAN;EF1A3_HUMAN	11	12.5099	1.1251	OA	Control
OA / Control	Q13045	Q13045	0.16752	0.16752	0.435073	0.321624	10	Q13045	FLII	Protein flightless-1 homolog	FLII_HUMAN	3	12.3127	1.12313	OA	Control
OA / Control	P00492	P00492	0.166981	0.166981	0.821241	0.457967	12	P00492	HPRT1	Hypoxanthine-guanine phosphoribosyltransferase	HPRT_HUMAN	2	12.2707	1.12271	OA	Control
OA / Control	Q07866	Q07866	0.165911	0.165911	0.365009	0.289527	12	Q07866	KLC1	Kinesin light chain 1	KLC1_HUMAN	3	12.1874	1.12187	OA	Control
OA / Control	Q9NZN3	Q9NZN3	0.163347	0.163347	0.208911	0.218234	12	Q9NZN3	EHD3	EH domain-containing protein 3	EHD3_HUMAN	8	11.9882	1.11988	OA	Control
OA / Control	P52597	P52597	0.163095	0.163095	0.792755	0.452185	12	P52597	HNRNPF	Heterogeneous nuclear ribonucleoprotein F	HNRPF_HUMAN	1	11.9686	1.11969	OA	Control
OA / Control	P09486	P09486	0.161169	0.161169	0.836147	0.461784	12	P09486	SPARC	SPARC	SPRC_HUMAN	19	11.8193	1.11819	OA	Control
OA / Control	Q9BSJ8	Q9BSJ8	0.158198	0.158198	0.351699	0.282791	8	Q9BSJ8	ESYT1	Extended synaptotagmin-1	ESYT1_HUMAN	3	11.5892	1.11589	OA	Control
OA / Control	P12081	P12081	0.15587	0.15587	0.746397	0.435493	8	P12081	HARS1	Histidine--tRNA ligase, cytoplasmic	HARS1_HUMAN	2	11.4093	1.11409	OA	Control
OA / Control	Q9UMS4	Q9UMS4	0.152726	0.152726	0.399232	0.30436	12	Q9UMS4	PRPF19	Pre-mRNA-processing factor 19	PRP19_HUMAN	5	11.1668	1.11167	OA	Control
OA / Control	Q9BXS0	Q9BXS0	0.147903	0.147903	0.90793	0.484638	8	Q9BXS0	COL25A1	Collagen alpha-1(XXV) chain	COPA1_HUMAN	4	10.7958	1.10796	OA	Control
OA / Control	Q5KU26	Q5KU26	0.147552	0.147552	0.452345	0.327255	8	Q5KU26	COLEC12	Collectin-12	COL12_HUMAN	3	10.7688	1.10769	OA	Control
OA / Control	Q9NVD7	Q9NVD7	0.145454	0.145454	0.977025	0.505716	10	Q9NVD7	PARVA	Alpha-parvin	PARVA_HUMAN	2	10.6079	1.10608	OA	Control
OA / Control	Q92791	Q92791	0.145113	0.145113	0.364862	0.289527	12	Q92791	P3H4	Endoplasmic reticulum protein SC65	SC65_HUMAN	1	10.5817	1.10582	OA	Control
OA / Control	O00232	O00232	0.145087	0.145087	0.323124	0.27027	12	O00232	PSMD12	26S proteasome non-ATPase regulatory subunit 12	PSD12_HUMAN	3	10.5798	1.1058	OA	Control
OA / Control	P38606	P38606	0.145067	0.145067	0.233491	0.228078	12	P38606	ATP6V1A	V-type proton ATPase catalytic subunit A	VATA_HUMAN	10	10.5782	1.10578	OA	Control
OA / Control	Q8NBJ5	Q8NBJ5	0.143	0.143	0.636118	0.399933	8	Q8NBJ5	COLGALT1	Procollagen galactosyltransferase 1	GT251_HUMAN	4	10.4198	1.1042	OA	Control
OA / Control	P62328	P62328	0.136382	0.136382	0.978177	0.505898	12	P62328	TMSB4X	Thymosin beta-4	TYB4_HUMAN	6	9.91451	1.09915	OA	Control
OA / Control	P61201	P61201	0.132165	0.132165	0.692945	0.418657	8	P61201	COPS2	COP9 signalosome complex subunit 2	CSN2_HUMAN	2	9.59369	1.09594	OA	Control
OA / Control	P19623	P19623	0.132095	0.132095	0.925339	0.488987	12	P19623	SRM	Spermidine synthase	SPEE_HUMAN	5	9.58842	1.09588	OA	Control
OA / Control	Q9Y6C2	Q9Y6C2	0.127379	0.127379	0.271557	0.243784	12	Q9Y6C2	EMILIN1	EMILIN-1	EMIL1_HUMAN	22	9.23073	1.09231	OA	Control
OA / Control	P60709	P60709	0.124988	0.124988	0.457344	0.32971	12	P60709	ACTB	Actin, cytoplasmic 1	ACTB_HUMAN	29	9.04988	1.0905	OA	Control
OA / Control	P0CG38	P0CG38	0.120402	0.120402	0.568291	0.372187	12	P0CG38	POTEI	POTE ankyrin domain family member I	POTEI_HUMAN	2	8.70378	1.08704	OA	Control
OA / Control	Q86VP6	Q86VP6	0.119764	0.119764	0.63015	0.397653	12	Q86VP6	CAND1	Cullin-associated NEDD8-dissociated protein 1	CAND1_HUMAN	11	8.65575	1.08656	OA	Control
OA / Control	Q96HY6	Q96HY6	0.116271	0.116271	0.728063	0.428432	12	Q96HY6	DDRGK1	DDRGK domain-containing protein 1	DDRGK_HUMAN	2	8.39296	1.08393	OA	Control
OA / Control	P54136	P54136	0.115253	0.115253	0.916635	0.486818	12	P54136	RARS1	Arginine--tRNA ligase, cytoplasmic	SYRC_HUMAN	2	8.31652	1.08317	OA	Control
OA / Control	Q09666	Q09666	0.110281	0.110281	0.426949	0.318198	10	Q09666	AHNAK	Neuroblast differentiation-associated protein AHNAK	AHNK_HUMAN	101	7.94387	1.07944	OA	Control
OA / Control	P62888	P62888	0.107405	0.107405	0.472684	0.336036	8	P62888	RPL30	Large ribosomal subunit protein eL30	RL30_HUMAN	2	7.72891	1.07729	OA	Control
OA / Control	O00571	O00571	0.101934	0.101934	0.488478	0.340836	12	O00571	DDX3X	ATP-dependent RNA helicase DDX3X	DDX3X_HUMAN	5	7.32109	1.07321	OA	Control
OA / Control	Q9P2B2	Q9P2B2	0.0997032	0.0997032	0.667226	0.411804	12	Q9P2B2	PTGFRN	Prostaglandin F2 receptor negative regulator	FPRP_HUMAN	20	7.1553	1.07155	OA	Control
OA / Control	P67809	P67809	0.099264	0.099264	0.694486	0.418657	10	P67809	YBX1	Y-box-binding protein 1	YBOX1_HUMAN	3	7.12268	1.07123	OA	Control
OA / Control	P53621	P53621	0.0980156	0.0980156	0.571582	0.373549	10	P53621	COPA	Coatomer subunit alpha	COPA_HUMAN	3	7.03003	1.0703	OA	Control
OA / Control	Q14444	Q14444	0.097834	0.097834	0.79471	0.452891	8	Q14444	CAPRIN1	Caprin-1	CAPR1_HUMAN	4	7.01655	1.07017	OA	Control
OA / Control	O00499	O00499	0.0967223	0.0967223	0.135925	0.181999	12	O00499	BIN1	Myc box-dependent-interacting protein 1	BIN1_HUMAN	3	6.93412	1.06934	OA	Control
OA / Control	P08243	P08243	0.0949563	0.0949563	0.426567	0.318198	10	P08243	ASNS	Asparagine synthetase [glutamine-hydrolyzing]	ASNS_HUMAN	3	6.8033	1.06803	OA	Control
OA / Control	Q6EMK4	Q6EMK4	0.0933999	0.0933999	0.397797	0.303632	12	Q6EMK4	VASN	Vasorin	VASN_HUMAN	4	6.68814	1.06688	OA	Control
OA / Control	P98179	P98179	0.0930007	0.0930007	0.739629	0.433348	8	P98179	RBM3	RNA-binding protein 3	RBM3_HUMAN	3	6.65863	1.06659	OA	Control
OA / Control	Q13098	Q13098	0.0926109	0.0926109	0.115417	0.170042	8	Q13098	GPS1	COP9 signalosome complex subunit 1	CSN1_HUMAN	2	6.62982	1.0663	OA	Control
OA / Control	P23284	P23284	0.0924764	0.0924764	0.896142	0.480782	8	P23284	PPIB	Peptidyl-prolyl cis-trans isomerase B	PPIB_HUMAN	6	6.61988	1.0662	OA	Control
OA / Control	P36954	P36954	0.0906069	0.0906069	0.665756	0.4117	10	P36954	POLR2I	DNA-directed RNA polymerase II subunit RPB9	RPB9_HUMAN	1	6.4818	1.06482	OA	Control
OA / Control	Q8IUD2	Q8IUD2	0.0905239	0.0905239	0.688743	0.418657	12	Q8IUD2	ERC1	ELKS/Rab6-interacting/CAST family member 1	RB6I2_HUMAN	15	6.47568	1.06476	OA	Control
OA / Control	O00629	O00629	0.0894974	0.0894974	0.0339212	0.0965686	12	O00629	KPNA4	Importin subunit alpha-3	IMA3_HUMAN	3	6.39994	1.064	OA	Control
OA / Control	Q9UNM6	Q9UNM6	0.0885366	0.0885366	0.412052	0.311131	12	Q9UNM6	PSMD13	26S proteasome non-ATPase regulatory subunit 13	PSD13_HUMAN	6	6.32911	1.06329	OA	Control
OA / Control	P15559	P15559	0.0846491	0.0846491	0.246274	0.234405	10	P15559	NQO1	NAD(P)H dehydrogenase [quinone] 1	NQO1_HUMAN	3	6.04298	1.06043	OA	Control
OA / Control	P48643	P48643	0.08428	0.08428	0.763775	0.442444	12	P48643	CCT5	T-complex protein 1 subunit epsilon	TCPE_HUMAN	20	6.01585	1.06016	OA	Control
OA / Control	Q13200	Q13200	0.081234	0.081234	0.572421	0.373549	12	Q13200	PSMD2	26S proteasome non-ATPase regulatory subunit 2	PSMD2_HUMAN	6	5.79225	1.05792	OA	Control
OA / Control	Q00341	Q00341	0.0793492	0.0793492	0.96603	0.502469	8	Q00341	HDLBP	Vigilin	VIGLN_HUMAN	2	5.65413	1.05654	OA	Control
OA / Control	Q04917	Q04917	0.0789673	0.0789673	0.834601	0.461477	8	Q04917	YWHAH	14-3-3 protein eta	1433F_HUMAN	2	5.62617	1.05626	OA	Control
OA / Control	Q15459	Q15459	0.0762473	0.0762473	0.60117	0.384943	8	Q15459	SF3A1	Splicing factor 3A subunit 1	SF3A1_HUMAN	4	5.42721	1.05427	OA	Control
OA / Control	O95336	O95336	0.0756976	0.0756976	0.331085	0.274603	10	O95336	PGLS	6-phosphogluconolactonase	6PGL_HUMAN	5	5.38705	1.05387	OA	Control
OA / Control	P26640	P26640	0.0742438	0.0742438	0.499015	0.34543	12	P26640	VARS1	Valine--tRNA ligase	SYVC_HUMAN	5	5.28091	1.05281	OA	Control
OA / Control	Q86UD1	Q86UD1	0.0730498	0.0730498	0.583472	0.37628	12	Q86UD1	OAF	Out at first protein homolog	OAF_HUMAN	4	5.19381	1.05194	OA	Control
OA / Control	O95782	O95782	0.0728883	0.0728883	0.252631	0.236089	12	O95782	AP2A1	AP-2 complex subunit alpha-1	AP2A1_HUMAN	11	5.18203	1.05182	OA	Control
OA / Control	Q96EP5	Q96EP5	0.0724718	0.0724718	0.488212	0.340836	12	Q96EP5	DAZAP1	DAZ-associated protein 1	DAZP1_HUMAN	2	5.15168	1.05152	OA	Control
OA / Control	Q13263	Q13263	0.0715766	0.0715766	0.78723	0.450253	12	Q13263	TRIM28	Transcription intermediary factor 1-beta	TIF1B_HUMAN	5	5.08644	1.05086	OA	Control
OA / Control	P11142	P11142	0.0712096	0.0712096	0.801908	0.45372	12	P11142	HSPA8	Heat shock cognate 71 kDa protein	HSP7C_HUMAN	30	5.05972	1.0506	OA	Control
OA / Control	Q8WXF1	Q8WXF1	0.0706555	0.0706555	0.439549	0.32377	8	Q8WXF1	PSPC1	Paraspeckle component 1	PSPC1_HUMAN	2	5.01937	1.05019	OA	Control
OA / Control	P52888	P52888	0.0694828	0.0694828	0.628511	0.397219	8	P52888	THOP1	Thimet oligopeptidase	THOP1_HUMAN	1	4.93404	1.04934	OA	Control
OA / Control	P28070	P28070	0.0686461	0.0686461	0.656944	0.407447	8	P28070	PSMB4	Proteasome subunit beta type-4	PSB4_HUMAN	5	4.8732	1.04873	OA	Control
OA / Control	P35221	P35221	0.0667562	0.0667562	0.183826	0.203464	12	P35221	CTNNA1	Catenin alpha-1	CTNA1_HUMAN	8	4.73591	1.04736	OA	Control
OA / Control	Q13557	Q13557	0.0643668	0.0643668	0.551714	0.365332	12	Q13557	CAMK2D	Calcium/calmodulin-dependent protein kinase type II subunit delta	KCC2D_HUMAN	4	4.56259	1.04563	OA	Control
OA / Control	Q9Y5L4	Q9Y5L4	0.0635168	0.0635168	0.846383	0.46446	12	Q9Y5L4	TIMM13	Mitochondrial import inner membrane translocase subunit Tim13	TIM13_HUMAN	7	4.50101	1.04501	OA	Control
OA / Control	Q15404	Q15404	0.0615601	0.0615601	0.59364	0.38154	12	Q15404	RSU1	Ras suppressor protein 1	RSU1_HUMAN	2	4.35937	1.04359	OA	Control
OA / Control	P10301	P10301	0.0582898	0.0582898	0.845121	0.46446	10	P10301	RRAS	Ras-related protein R-Ras	RRAS_HUMAN	2	4.12307	1.04123	OA	Control
OA / Control	O14672	O14672	0.0577221	0.0577221	0.323297	0.27027	8	O14672	ADAM10	Disintegrin and metalloproteinase domain-containing protein 10	ADA10_HUMAN	8	4.08211	1.04082	OA	Control
OA / Control	P27658	P27658	0.0574284	0.0574284	0.678811	0.415067	12	P27658	COL8A1	Collagen alpha-1(VIII) chain	CO8A1_HUMAN	13	4.06092	1.04061	OA	Control
OA / Control	P49591	P49591	0.0571509	0.0571509	0.680617	0.415604	12	P49591	SARS1	Serine--tRNA ligase, cytoplasmic	SYSC_HUMAN	11	4.04091	1.04041	OA	Control
OA / Control	O14818	O14818	0.0563627	0.0563627	0.672319	0.413332	12	O14818	PSMA7	Proteasome subunit alpha type-7	PSA7_HUMAN	12	3.98408	1.03984	OA	Control
OA / Control	P22314	P22314	0.0549277	0.0549277	0.694186	0.418657	12	P22314	UBA1	Ubiquitin-like modifier-activating enzyme 1	UBA1_HUMAN	19	3.88071	1.03881	OA	Control
OA / Control	P31150;P60028	P31150;P60028	0.0537649	0.0537649	0.75256	0.437954	12	P31150;P60028	GDI1	Rab GDP dissociation inhibitor alpha	GDIA_HUMAN;GDIA_PANTR	12	3.79701	1.03797	OA	Control
OA / Control	P11940	P11940	0.0525943	0.0525943	0.972283	0.504502	12	P11940	PABPC1	Polyadenylate-binding protein 1	PABP1_HUMAN	7	3.71283	1.03713	OA	Control
OA / Control	O43707	O43707	0.0503536	0.0503536	0.996923	0.512657	12	O43707	ACTN4	Alpha-actinin-4	ACTN4_HUMAN	39	3.55187	1.03552	OA	Control
OA / Control	P11021	P11021	0.0484555	0.0484555	0.341404	0.27882	12	P11021	HSPA5	Endoplasmic reticulum chaperone BiP	BIP_HUMAN	32	3.41572	1.03416	OA	Control
OA / Control	P17987	P17987	0.0477957	0.0477957	0.321251	0.269933	12	P17987	TCP1	T-complex protein 1 subunit alpha	TCPA_HUMAN	13	3.36843	1.03368	OA	Control
OA / Control	O75390	O75390	0.0476919	0.0476919	0.411798	0.311131	8	O75390	CS	Citrate synthase, mitochondrial	CISY_HUMAN	6	3.361	1.03361	OA	Control
OA / Control	P25705	P25705	0.0467082	0.0467082	0.845902	0.46446	12	P25705	ATP5F1A	ATP synthase subunit alpha, mitochondrial	ATPA_HUMAN	5	3.29054	1.03291	OA	Control
OA / Control	P28300	P28300	0.0417881	0.0417881	0.913425	0.485941	12	P28300	LOX	Protein-lysine 6-oxidase	LYOX_HUMAN	19	2.93889	1.02939	OA	Control
OA / Control	Q6V0I7	Q6V0I7	0.0394811	0.0394811	0.517682	0.352559	12	Q6V0I7	FAT4	Protocadherin Fat 4	FAT4_HUMAN	15	2.77441	1.02774	OA	Control
OA / Control	Q15427	Q15427	0.0379125	0.0379125	0.686851	0.418198	12	Q15427	SF3B4	Splicing factor 3B subunit 4	SF3B4_HUMAN	1	2.66272	1.02663	OA	Control
OA / Control	Q15008	Q15008	0.0358208	0.0358208	0.815266	0.457831	12	Q15008	PSMD6	26S proteasome non-ATPase regulatory subunit 6	PSMD6_HUMAN	6	2.51399	1.02514	OA	Control
OA / Control	P60953	P60953	0.0339012	0.0339012	0.849466	0.464816	12	P60953	CDC42	Cell division control protein 42 homolog	CDC42_HUMAN	4	2.37768	1.02378	OA	Control
OA / Control	O43399	O43399	0.0328186	0.0328186	0.798718	0.45372	12	O43399	TPD52L2	Tumor protein D54	TPD54_HUMAN	7	2.30089	1.02301	OA	Control
OA / Control	P45974	P45974	0.0310506	0.0310506	0.382813	0.29832	12	P45974	USP5	Ubiquitin carboxyl-terminal hydrolase 5	UBP5_HUMAN	5	2.17559	1.02176	OA	Control
OA / Control	P61163	P61163	0.0306511	0.0306511	0.534275	0.359214	12	P61163	ACTR1A	Alpha-centractin	ACTZ_HUMAN	8	2.1473	1.02147	OA	Control
OA / Control	Q9NV56	Q9NV56	0.0277811	0.0277811	0.579178	0.375041	12	Q9NV56	MRGBP	MRG/MORF4L-binding protein	MRGBP_HUMAN	1	1.9443	1.01944	OA	Control
OA / Control	P11216	P11216	0.0274529	0.0274529	0.484492	0.339844	12	P11216	PYGB	Glycogen phosphorylase, brain form	PYGB_HUMAN	11	1.92111	1.01921	OA	Control
OA / Control	P30530	P30530	0.0252523	0.0252523	0.892507	0.479239	8	P30530	AXL	Tyrosine-protein kinase receptor UFO	UFO_HUMAN	5	1.76576	1.01766	OA	Control
OA / Control	P61970	P61970	0.0240328	0.0240328	0.821732	0.457967	12	P61970	NUTF2	Nuclear transport factor 2	NTF2_HUMAN	2	1.67978	1.0168	OA	Control
OA / Control	Q8NDC0	Q8NDC0	0.0225864	0.0225864	0.22641	0.226053	8	Q8NDC0	MAPK1IP1L	MAPK-interacting and spindle-stabilizing protein-like	MISSL_HUMAN	1	1.57789	1.01578	OA	Control
OA / Control	P48059	P48059	0.0224576	0.0224576	0.486849	0.340741	8	P48059	LIMS1	LIM and senescent cell antigen-like-containing domain protein 1	LIMS1_HUMAN	2	1.56882	1.01569	OA	Control
OA / Control	Q7LGC8	Q7LGC8	0.0217131	0.0217131	0.600874	0.384943	10	Q7LGC8	CHST3	Carbohydrate sulfotransferase 3	CHST3_HUMAN	1	1.51642	1.01516	OA	Control
OA / Control	P61421	P61421	0.0190404	0.0190404	0.648481	0.40498	10	P61421	ATP6V0D1	V-type proton ATPase subunit d 1	VA0D1_HUMAN	4	1.32853	1.01329	OA	Control
OA / Control	O00754	O00754	0.0181542	0.0181542	0.970671	0.504079	12	O00754	MAN2B1	Lysosomal alpha-mannosidase	MA2B1_HUMAN	5	1.2663	1.01266	OA	Control
OA / Control	Q9NWU2	Q9NWU2	0.014525	0.014525	0.951715	0.499192	10	Q9NWU2	GID8	Glucose-induced degradation protein 8 homolog	GID8_HUMAN	2	1.01188	1.01012	OA	Control
OA / Control	P20073	P20073	0.0144884	0.0144884	0.960168	0.501095	12	P20073	ANXA7	Annexin A7	ANXA7_HUMAN	4	1.00932	1.01009	OA	Control
OA / Control	Q13033	Q13033	0.0123784	0.0123784	0.397282	0.303632	10	Q13033	STRN3	Striatin-3	STRN3_HUMAN	3	0.861699	1.00862	OA	Control
OA / Control	P81605	P81605	0.0063743	0.0063743	0.851064	0.465288	12	P81605	DCD	Dermcidin	DCD_HUMAN	3	0.44281	1.00443	OA	Control
OA / Control	P13674	P13674	0.00496247	0.00496247	0.678224	0.415067	12	P13674	P4HA1	Prolyl 4-hydroxylase subunit alpha-1	P4HA1_HUMAN	14	0.344564	1.00345	OA	Control
OA / Control	P83731	P83731	-0.00108119	0.00108119	0.995323	0.512454	8	P83731	RPL24	Large ribosomal subunit protein eL24	RL24_HUMAN	2	-0.0749145	0.999251	OA	Control
OA / Control	Q8WTS6	Q8WTS6	-0.0114091	0.0114091	0.253655	0.236089	12	Q8WTS6	SETD7	Histone-lysine N-methyltransferase SETD7	SETD7_HUMAN	4	-0.787698	0.992123	OA	Control
OA / Control	P15104	P15104	-0.0130464	0.0130464	0.575124	0.373564	12	P15104	GLUL	Glutamine synthetase	GLNA_HUMAN	4	-0.900232	0.990998	OA	Control
OA / Control	Q15369	Q15369	-0.0145305	0.0145305	0.504466	0.347027	8	Q15369	ELOC	Elongin-C	ELOC_HUMAN	3	-1.00213	0.989979	OA	Control
OA / Control	O14773	O14773	-0.0151362	0.0151362	0.938856	0.493641	10	O14773	TPP1	Tripeptidyl-peptidase 1	TPP1_HUMAN	3	-1.04367	0.989563	OA	Control
OA / Control	Q9Y490	Q9Y490	-0.0154476	0.0154476	0.655076	0.406688	12	Q9Y490	TLN1	Talin-1	TLN1_HUMAN	42	-1.06503	0.98935	OA	Control
OA / Control	Q04837	Q04837	-0.0156593	0.0156593	0.718634	0.425972	12	Q04837	SSBP1	Single-stranded DNA-binding protein, mitochondrial	SSBP_HUMAN	4	-1.07955	0.989204	OA	Control
OA / Control	P55145	P55145	-0.015718	0.015718	0.312222	0.265911	12	P55145	MANF	Mesencephalic astrocyte-derived neurotrophic factor	MANF_HUMAN	3	-1.08358	0.989164	OA	Control
OA / Control	Q8IV08	Q8IV08	-0.0158653	0.0158653	0.490802	0.341992	10	Q8IV08	PLD3	5'-3' exonuclease PLD3	PLD3_HUMAN	5	-1.09367	0.989063	OA	Control
OA / Control	P62750	P62750	-0.016452	0.016452	0.442199	0.324248	12	P62750	RPL23A	Large ribosomal subunit protein uL23	RL23A_HUMAN	4	-1.13389	0.988661	OA	Control
OA / Control	Q13509	Q13509	-0.0172347	0.0172347	0.966776	0.502469	12	Q13509	TUBB3	Tubulin beta-3 chain	TBB3_HUMAN	6	-1.18751	0.988125	OA	Control
OA / Control	P14618	P14618	-0.0176352	0.0176352	0.718981	0.425972	12	P14618	PKM	Pyruvate kinase PKM	KPYM_HUMAN	32	-1.21494	0.987851	OA	Control
OA / Control	Q9H9H4	Q9H9H4	-0.0180652	0.0180652	0.983968	0.508062	8	Q9H9H4	VPS37B	Vacuolar protein sorting-associated protein 37B	VP37B_HUMAN	1	-1.24438	0.987556	OA	Control
OA / Control	P30626	P30626	-0.0183072	0.0183072	0.363277	0.289158	10	P30626	SRI	Sorcin	SORCN_HUMAN	5	-1.26094	0.987391	OA	Control
OA / Control	P05109	P05109	-0.0194677	0.0194677	0.109976	0.166279	8	P05109	S100A8	Protein S100-A8	S10A8_HUMAN	2	-1.34033	0.986597	OA	Control
OA / Control	Q92598	Q92598	-0.0205038	0.0205038	0.340946	0.27882	12	Q92598	HSPH1	Heat shock protein 105 kDa	HS105_HUMAN	5	-1.41116	0.985888	OA	Control
OA / Control	P62333	P62333	-0.024058	0.024058	0.343566	0.280172	12	P62333	PSMC6	26S proteasome regulatory subunit 10B	PRS10_HUMAN	6	-1.65374	0.983463	OA	Control
OA / Control	P30084	P30084	-0.026063	0.026063	0.527714	0.35619	12	P30084	ECHS1	Enoyl-CoA hydratase, mitochondrial	ECHM_HUMAN	3	-1.79033	0.982097	OA	Control
OA / Control	P20933	P20933	-0.0276583	0.0276583	0.81159	0.456745	8	P20933	AGA	N(4)-(beta-N-acetylglucosaminyl)-L-asparaginase	ASPG_HUMAN	1	-1.89887	0.981011	OA	Control
OA / Control	Q99584	Q99584	-0.0329635	0.0329635	0.811539	0.456745	12	Q99584	S100A13	Protein S100-A13	S10AD_HUMAN	5	-2.25895	0.977411	OA	Control
OA / Control	Q9Y6N7	Q9Y6N7	-0.0332723	0.0332723	0.819689	0.457831	10	Q9Y6N7	ROBO1	Roundabout homolog 1	ROBO1_HUMAN	4	-2.27987	0.977201	OA	Control
OA / Control	Q9BZF9	Q9BZF9	-0.0338622	0.0338622	0.638842	0.400544	12	Q9BZF9	UACA	Uveal autoantigen with coiled-coil domains and ankyrin repeats	UACA_HUMAN	9	-2.31982	0.976802	OA	Control
OA / Control	Q12884	Q12884	-0.0340734	0.0340734	0.303299	0.260088	12	Q12884	FAP	Prolyl endopeptidase FAP	SEPR_HUMAN	9	-2.33412	0.976659	OA	Control
OA / Control	Q96AC1	Q96AC1	-0.0341243	0.0341243	0.690056	0.418657	12	Q96AC1	FERMT2	Fermitin family homolog 2	FERM2_HUMAN	7	-2.33756	0.976624	OA	Control
OA / Control	P35609	P35609	-0.0348117	0.0348117	0.661377	0.409393	8	P35609	ACTN2	Alpha-actinin-2	ACTN2_HUMAN	1	-2.38409	0.976159	OA	Control
OA / Control	Q14011	Q14011	-0.0348486	0.0348486	0.559415	0.368666	12	Q14011	CIRBP	Cold-inducible RNA-binding protein	CIRBP_HUMAN	5	-2.38658	0.976134	OA	Control
OA / Control	P62081	P62081	-0.0369097	0.0369097	0.820038	0.457831	12	P62081	RPS7	Small ribosomal subunit protein eS7	RS7_HUMAN	3	-2.52594	0.974741	OA	Control
OA / Control	P02545	P02545	-0.0373713	0.0373713	0.435109	0.321624	12	P02545	LMNA	Prelamin-A/C	LMNA_HUMAN	56	-2.55712	0.974429	OA	Control
OA / Control	P05305	P05305	-0.0407578	0.0407578	0.396699	0.303632	8	P05305	EDN1	Endothelin-1	EDN1_HUMAN	2	-2.78559	0.972144	OA	Control
OA / Control	Q96M27	Q96M27	-0.0410781	0.0410781	0.312614	0.265911	10	Q96M27	PRRC1	Protein PRRC1	PRRC1_HUMAN	2	-2.80716	0.971928	OA	Control
OA / Control	P36543	P36543	-0.0411494	0.0411494	0.249521	0.235369	8	P36543	ATP6V1E1	V-type proton ATPase subunit E 1	VATE1_HUMAN	1	-2.81197	0.97188	OA	Control
OA / Control	Q6KF10	Q6KF10	-0.0416097	0.0416097	0.654201	0.406688	12	Q6KF10	GDF6	Growth/differentiation factor 6	GDF6_HUMAN	1	-2.84297	0.97157	OA	Control
OA / Control	P62277	P62277	-0.0431971	0.0431971	0.263881	0.2417	8	P62277	RPS13	Small ribosomal subunit protein uS15	RS13_HUMAN	3	-2.94981	0.970502	OA	Control
OA / Control	P53041	P53041	-0.0443282	0.0443282	0.805858	0.455141	10	P53041	PPP5C	Serine/threonine-protein phosphatase 5	PPP5_HUMAN	1	-3.02587	0.969741	OA	Control
OA / Control	P25788	P25788	-0.0447541	0.0447541	0.452564	0.327255	8	P25788	PSMA3	Proteasome subunit alpha type-3	PSA3_HUMAN	6	-3.0545	0.969455	OA	Control
OA / Control	Q9NQW7	Q9NQW7	-0.0477842	0.0477842	0.772293	0.444749	12	Q9NQW7	XPNPEP1	Xaa-Pro aminopeptidase 1	XPP1_HUMAN	4	-3.2579	0.967421	OA	Control
OA / Control	Q8TDW7	Q8TDW7	-0.0514967	0.0514967	0.886262	0.478601	12	Q8TDW7	FAT3	Protocadherin Fat 3	FAT3_HUMAN	21	-3.50652	0.964935	OA	Control
OA / Control	P61978	P61978	-0.0520442	0.0520442	0.90385	0.482868	12	P61978	HNRNPK	Heterogeneous nuclear ribonucleoprotein K	HNRPK_HUMAN	11	-3.54313	0.964569	OA	Control
OA / Control	P49755	P49755	-0.0537653	0.0537653	0.714442	0.425972	8	P49755	TMED10	Transmembrane emp24 domain-containing protein 10	TMEDA_HUMAN	1	-3.65814	0.963419	OA	Control
OA / Control	P78417	P78417	-0.0542064	0.0542064	0.877827	0.476088	8	P78417	GSTO1	Glutathione S-transferase omega-1	GSTO1_HUMAN	5	-3.68759	0.963124	OA	Control
OA / Control	Q8IZP0	Q8IZP0	-0.0549806	0.0549806	0.258681	0.23896	12	Q8IZP0	ABI1	Abl interactor 1	ABI1_HUMAN	4	-3.73926	0.962607	OA	Control
OA / Control	P04792	P04792	-0.0574611	0.0574611	0.914573	0.486131	12	P04792	HSPB1	Heat shock protein beta-1	HSPB1_HUMAN	8	-3.90463	0.960954	OA	Control
OA / Control	P41208	P41208	-0.0615434	0.0615434	0.818642	0.457831	12	P41208	CETN2	Centrin-2	CETN2_HUMAN	4	-4.17616	0.958238	OA	Control
OA / Control	P12270	P12270	-0.0624381	0.0624381	0.952427	0.499192	12	P12270	TPR	Nucleoprotein TPR	TPR_HUMAN	40	-4.23556	0.957644	OA	Control
OA / Control	O60763	O60763	-0.0626672	0.0626672	0.375248	0.293875	12	O60763	USO1	General vesicular transport factor p115	USO1_HUMAN	7	-4.25077	0.957492	OA	Control
OA / Control	Q9Y287	Q9Y287	-0.0656816	0.0656816	0.586897	0.378103	10	Q9Y287	ITM2B	Integral membrane protein 2B	ITM2B_HUMAN	3	-4.45062	0.955494	OA	Control
OA / Control	Q9HCN8	Q9HCN8	-0.0667769	0.0667769	0.741599	0.433348	8	Q9HCN8	SDF2L1	Stromal cell-derived factor 2-like protein 1	SDF2L_HUMAN	1	-4.52313	0.954769	OA	Control
OA / Control	P62318	P62318	-0.0694789	0.0694789	0.772681	0.444749	12	P62318	SNRPD3	Small nuclear ribonucleoprotein Sm D3	SMD3_HUMAN	3	-4.70178	0.952982	OA	Control
OA / Control	Q99470	Q99470	-0.0748612	0.0748612	0.538629	0.360608	8	Q99470	SDF2	Stromal cell-derived factor 2	SDF2_HUMAN	3	-5.05666	0.949433	OA	Control
OA / Control	O14786	O14786	-0.0754184	0.0754184	0.891867	0.479239	12	O14786	NRP1	Neuropilin-1	NRP1_HUMAN	12	-5.09332	0.949067	OA	Control
OA / Control	Q9UDY4	Q9UDY4	-0.0764822	0.0764822	0.797244	0.45372	10	Q9UDY4	DNAJB4	DnaJ homolog subfamily B member 4	DNJB4_HUMAN	2	-5.16327	0.948367	OA	Control
OA / Control	P55001	P55001	-0.0780388	0.0780388	0.677154	0.415067	8	P55001	MFAP2	Microfibrillar-associated protein 2	MFAP2_HUMAN	6	-5.26554	0.947345	OA	Control
OA / Control	P28799	P28799	-0.0803975	0.0803975	0.536306	0.359501	8	P28799	GRN	Progranulin	GRN_HUMAN	13	-5.4203	0.945797	OA	Control
OA / Control	P55268	P55268	-0.0803977	0.0803977	0.923261	0.488987	12	P55268	LAMB2	Laminin subunit beta-2	LAMB2_HUMAN	31	-5.42031	0.945797	OA	Control
OA / Control	P46821	P46821	-0.0831077	0.0831077	0.417981	0.313734	12	P46821	MAP1B	Microtubule-associated protein 1B	MAP1B_HUMAN	21	-5.59781	0.944022	OA	Control
OA / Control	O00203	O00203	-0.0860637	0.0860637	0.926193	0.489018	8	O00203	AP3B1	AP-3 complex subunit beta-1	AP3B1_HUMAN	2	-5.79103	0.94209	OA	Control
OA / Control	Q76M96	Q76M96	-0.0889313	0.0889313	0.925362	0.488987	12	Q76M96	CCDC80	Coiled-coil domain-containing protein 80	CCD80_HUMAN	33	-5.9781	0.940219	OA	Control
OA / Control	P62195	P62195	-0.091642	0.091642	0.776376	0.445658	12	P62195	PSMC5	26S proteasome regulatory subunit 8	PRS8_HUMAN	5	-6.1546	0.938454	OA	Control
OA / Control	O95571	O95571	-0.0917937	0.0917937	0.831896	0.460384	12	O95571	ETHE1	Persulfide dioxygenase ETHE1, mitochondrial	ETHE1_HUMAN	3	-6.16446	0.938355	OA	Control
OA / Control	Q9NZM1	Q9NZM1	-0.0924982	0.0924982	0.458568	0.32971	8	Q9NZM1	MYOF	Myoferlin	MYOF_HUMAN	2	-6.21027	0.937897	OA	Control
OA / Control	Q15758	Q15758	-0.0931087	0.0931087	0.974644	0.504897	10	Q15758	SLC1A5	Neutral amino acid transporter B(0)	AAAT_HUMAN	2	-6.24995	0.9375	OA	Control
OA / Control	Q12841	Q12841	-0.0942	0.0942	0.962352	0.501821	12	Q12841	FSTL1	Follistatin-related protein 1	FSTL1_HUMAN	17	-6.32085	0.936792	OA	Control
OA / Control	Q9NTX5	Q9NTX5	-0.0948336	0.0948336	0.267374	0.242439	8	Q9NTX5	ECHDC1	Ethylmalonyl-CoA decarboxylase	ECHD1_HUMAN	3	-6.36198	0.93638	OA	Control
OA / Control	P17931	P17931	-0.0960141	0.0960141	0.661331	0.409393	10	P17931	LGALS3	Galectin-3	LEG3_HUMAN	4	-6.43856	0.935614	OA	Control
OA / Control	O75882	O75882	-0.0982932	0.0982932	0.732512	0.430249	12	O75882	ATRN	Attractin	ATRN_HUMAN	4	-6.58625	0.934137	OA	Control
OA / Control	P18084	P18084	-0.099541	0.099541	0.429946	0.319677	10	P18084	ITGB5	Integrin beta-5	ITB5_HUMAN	3	-6.66701	0.93333	OA	Control
OA / Control	P62269	P62269	-0.101055	0.101055	0.642649	0.401735	8	P62269	RPS18	Small ribosomal subunit protein uS13	RS18_HUMAN	1	-6.7649	0.932351	OA	Control
OA / Control	P52209	P52209	-0.102569	0.102569	0.774434	0.44523	12	P52209	PGD	6-phosphogluconate dehydrogenase, decarboxylating	6PGD_HUMAN	5	-6.86269	0.931373	OA	Control
OA / Control	P20908	P20908	-0.103382	0.103382	0.817936	0.457831	12	P20908	COL5A1	Collagen alpha-1(V) chain	CO5A1_HUMAN	36	-6.91518	0.930848	OA	Control
OA / Control	O15460	O15460	-0.103474	0.103474	0.685763	0.417938	12	O15460	P4HA2	Prolyl 4-hydroxylase subunit alpha-2	P4HA2_HUMAN	6	-6.92108	0.930789	OA	Control
OA / Control	O95302	O95302	-0.104895	0.104895	0.806719	0.45522	12	O95302	FKBP9	Peptidyl-prolyl cis-trans isomerase FKBP9	FKBP9_HUMAN	6	-7.01273	0.929873	OA	Control
OA / Control	Q08397	Q08397	-0.105273	0.105273	0.956264	0.499883	12	Q08397	LOXL1	Lysyl oxidase homolog 1	LOXL1_HUMAN	24	-7.0371	0.929629	OA	Control
OA / Control	Q16658	Q16658	-0.10867	0.10867	0.889804	0.478601	12	Q16658	FSCN1	Fascin	FSCN1_HUMAN	14	-7.25573	0.927443	OA	Control
OA / Control	Q12906	Q12906	-0.113146	0.113146	0.965439	0.502469	10	Q12906	ILF3	Interleukin enhancer-binding factor 3	ILF3_HUMAN	9	-7.54301	0.92457	OA	Control
OA / Control	P34932	P34932	-0.113226	0.113226	0.918864	0.487592	12	P34932	HSPA4	Heat shock 70 kDa protein 4	HSP74_HUMAN	9	-7.54814	0.924519	OA	Control
OA / Control	P10809	P10809	-0.113642	0.113642	0.836619	0.461784	12	P10809	HSPD1	60 kDa heat shock protein, mitochondrial	CH60_HUMAN	10	-7.57478	0.924252	OA	Control
OA / Control	P08621	P08621	-0.113935	0.113935	0.883608	0.477707	8	P08621	SNRNP70	U1 small nuclear ribonucleoprotein 70 kDa	RU17_HUMAN	7	-7.5936	0.924064	OA	Control
OA / Control	Q14126	Q14126	-0.114322	0.114322	0.880381	0.476371	12	Q14126	DSG2	Desmoglein-2	DSG2_HUMAN	14	-7.61834	0.923817	OA	Control
OA / Control	P26639	P26639	-0.11496	0.11496	0.774926	0.44523	12	P26639	TARS1	Threonine--tRNA ligase 1, cytoplasmic	SYTC_HUMAN	14	-7.65921	0.923408	OA	Control
OA / Control	Q9H8M7	Q9H8M7	-0.115273	0.115273	0.548305	0.364383	12	Q9H8M7	MINDY3	Ubiquitin carboxyl-terminal hydrolase MINDY-3	MINY3_HUMAN	1	-7.67924	0.923208	OA	Control
OA / Control	Q8NBJ7	Q8NBJ7	-0.117069	0.117069	0.502573	0.346754	12	Q8NBJ7	SUMF2	Inactive C-alpha-formylglycine-generating enzyme 2	SUMF2_HUMAN	1	-7.79409	0.922059	OA	Control
OA / Control	P07355	P07355	-0.118808	0.118808	0.801138	0.45372	12	P07355	ANXA2	Annexin A2	ANXA2_HUMAN	22	-7.90517	0.920948	OA	Control
OA / Control	P12814	P12814	-0.119124	0.119124	0.676416	0.415043	12	P12814	ACTN1	Alpha-actinin-1	ACTN1_HUMAN	68	-7.92532	0.920747	OA	Control
OA / Control	P04179	P04179	-0.120305	0.120305	0.740818	0.433348	10	P04179	SOD2	Superoxide dismutase [Mn], mitochondrial	SODM_HUMAN	2	-8.00066	0.919993	OA	Control
OA / Control	Q9NX55	Q9NX55	-0.120409	0.120409	0.909918	0.484881	10	Q9NX55	HYPK	Huntingtin-interacting protein K	HYPK_HUMAN	1	-8.00731	0.919927	OA	Control
OA / Control	O94979	O94979	-0.121332	0.121332	0.84676	0.46446	8	O94979	SEC31A	Protein transport protein Sec31A	SC31A_HUMAN	5	-8.06614	0.919339	OA	Control
OA / Control	P38159	P38159	-0.123717	0.123717	0.803941	0.454464	8	P38159	RBMX	RNA-binding motif protein, X chromosome	RBMX_HUMAN	4	-8.21803	0.91782	OA	Control
OA / Control	Q9UHB6	Q9UHB6	-0.123725	0.123725	0.349795	0.282338	8	Q9UHB6	LIMA1	LIM domain and actin-binding protein 1	LIMA1_HUMAN	6	-8.21852	0.917815	OA	Control
OA / Control	P17655	P17655	-0.124806	0.124806	0.751725	0.437871	12	P17655	CAPN2	Calpain-2 catalytic subunit	CAN2_HUMAN	15	-8.28729	0.917127	OA	Control
OA / Control	Q12765	Q12765	-0.126237	0.126237	0.321613	0.269933	12	Q12765	SCRN1	Secernin-1	SCRN1_HUMAN	6	-8.37819	0.916218	OA	Control
OA / Control	O95865	O95865	-0.126599	0.126599	0.444227	0.32431	12	O95865	DDAH2	Putative hydrolase DDAH2	DDAH2_HUMAN	3	-8.40118	0.915988	OA	Control
OA / Control	P22061	P22061	-0.127462	0.127462	0.792026	0.452185	10	P22061	PCMT1	Protein-L-isoaspartate(D-aspartate) O-methyltransferase	PIMT_HUMAN	2	-8.45592	0.915441	OA	Control
OA / Control	P09496	P09496	-0.128568	0.128568	0.510982	0.349086	8	P09496	CLTA	Clathrin light chain A	CLCA_HUMAN	7	-8.5261	0.914739	OA	Control
OA / Control	O95897	O95897	-0.130358	0.130358	0.473748	0.336414	12	O95897	OLFM2	Noelin-2	NOE2_HUMAN	3	-8.63953	0.913605	OA	Control
OA / Control	Q16181	Q16181	-0.131073	0.131073	0.720834	0.426456	12	Q16181	SEPTIN7	Septin-7	SEPT7_HUMAN	12	-8.68482	0.913152	OA	Control
OA / Control	P29144	P29144	-0.131908	0.131908	0.565835	0.371348	8	P29144	TPP2	Tripeptidyl-peptidase 2	TPP2_HUMAN	3	-8.73763	0.912624	OA	Control
OA / Control	O00462	O00462	-0.132933	0.132933	0.552972	0.365332	12	O00462	MANBA	Beta-mannosidase	MANBA_HUMAN	6	-8.80245	0.911976	OA	Control
OA / Control	Q3KQU3	Q3KQU3	-0.132975	0.132975	0.593759	0.38154	10	Q3KQU3	MAP7D1	MAP7 domain-containing protein 1	MA7D1_HUMAN	3	-8.80508	0.911949	OA	Control
OA / Control	P02649	P02649	-0.133257	0.133257	0.719091	0.425972	12	P02649	APOE	Apolipoprotein E	APOE_HUMAN	2	-8.82292	0.911771	OA	Control
OA / Control	P25311	P25311	-0.136473	0.136473	0.878352	0.476088	12	P25311	AZGP1	Zinc-alpha-2-glycoprotein	ZA2G_HUMAN	6	-9.02594	0.909741	OA	Control
OA / Control	O00231	O00231	-0.13759	0.13759	0.768841	0.444563	8	O00231	PSMD11	26S proteasome non-ATPase regulatory subunit 11	PSD11_HUMAN	6	-9.09634	0.909037	OA	Control
OA / Control	P08572	P08572	-0.139818	0.139818	0.988734	0.510106	12	P08572	COL4A2	Collagen alpha-2(IV) chain	CO4A2_HUMAN	76	-9.23664	0.907634	OA	Control
OA / Control	Q86V81	Q86V81	-0.14088	0.14088	0.26821	0.242502	8	Q86V81	ALYREF	THO complex subunit 4	THOC4_HUMAN	1	-9.3034	0.906966	OA	Control
OA / Control	Q9GZS3	Q9GZS3	-0.141564	0.141564	0.97345	0.504693	8	Q9GZS3	SKIC8	Superkiller complex protein 8	SKI8_HUMAN	4	-9.3464	0.906536	OA	Control
OA / Control	P62140	P62140	-0.143371	0.143371	0.388252	0.300705	8	P62140	PPP1CB	Serine/threonine-protein phosphatase PP1-beta catalytic subunit	PP1B_HUMAN	2	-9.45991	0.905401	OA	Control
OA / Control	P61158	P61158	-0.148968	0.148968	0.550771	0.365332	12	P61158	ACTR3	Actin-related protein 3	ARP3_HUMAN	17	-9.81046	0.901895	OA	Control
OA / Control	Q9UNZ2	Q9UNZ2	-0.150528	0.150528	0.525717	0.355731	8	Q9UNZ2	NSFL1C	NSFL1 cofactor p47	NSF1C_HUMAN	5	-9.90792	0.900921	OA	Control
OA / Control	P08865	P08865	-0.152224	0.152224	0.800421	0.45372	12	P08865	RPSA	Small ribosomal subunit protein uS2	RSSA_HUMAN	8	-10.0138	0.899862	OA	Control
OA / Control	Q8TAQ2	Q8TAQ2	-0.154759	0.154759	0.929511	0.49036	12	Q8TAQ2	SMARCC2	SWI/SNF complex subunit SMARCC2	SMRC2_HUMAN	4	-10.1718	0.898282	OA	Control
OA / Control	Q12907	Q12907	-0.155906	0.155906	0.31766	0.269291	8	Q12907	LMAN2	Vesicular integral-membrane protein VIP36	LMAN2_HUMAN	2	-10.2432	0.897568	OA	Control
OA / Control	P24844	P24844	-0.156549	0.156549	0.771158	0.444749	12	P24844	MYL9	Myosin regulatory light polypeptide 9	MYL9_HUMAN	2	-10.2832	0.897168	OA	Control
OA / Control	P58397	P58397	-0.15706	0.15706	0.72249	0.426742	12	P58397	ADAMTS12	A disintegrin and metalloproteinase with thrombospondin motifs 12	ATS12_HUMAN	27	-10.3149	0.896851	OA	Control
OA / Control	Q9UBG0	Q9UBG0	-0.158737	0.158737	0.826834	0.458787	12	Q9UBG0	MRC2	C-type mannose receptor 2	MRC2_HUMAN	28	-10.4191	0.895809	OA	Control
OA / Control	P0DPH7;P0DPH8	P0DPH7;P0DPH8	-0.159143	0.159143	0.713999	0.425972	12	P0DPH7;P0DPH8	TUBA3C;TUBA3D	Tubulin alpha-3C chain;Tubulin alpha-3D chain	TBA3C_HUMAN;TBA3D_HUMAN	2	-10.4443	0.895557	OA	Control
OA / Control	P13489	P13489	-0.159291	0.159291	0.111886	0.167111	12	P13489	RNH1	Ribonuclease inhibitor	RINI_HUMAN	7	-10.4535	0.895465	OA	Control
OA / Control	Q14315	Q14315	-0.159733	0.159733	0.505196	0.347027	12	Q14315	FLNC	Filamin-C	FLNC_HUMAN	79	-10.4809	0.895191	OA	Control
OA / Control	P48444	P48444	-0.161321	0.161321	0.768635	0.444563	12	P48444	ARCN1	Coatomer subunit delta	COPD_HUMAN	11	-10.5794	0.894206	OA	Control
OA / Control	Q16531	Q16531	-0.165002	0.165002	0.763375	0.442444	12	Q16531	DDB1	DNA damage-binding protein 1	DDB1_HUMAN	4	-10.8073	0.891927	OA	Control
OA / Control	O60506	O60506	-0.166748	0.166748	0.903386	0.482868	12	O60506	SYNCRIP	Heterogeneous nuclear ribonucleoprotein Q	HNRPQ_HUMAN	5	-10.9151	0.890849	OA	Control
OA / Control	P08195	P08195	-0.168186	0.168186	0.321014	0.269933	12	P08195	SLC3A2	Amino acid transporter heavy chain SLC3A2	4F2_HUMAN	8	-11.0039	0.889961	OA	Control
OA / Control	Q9NZV1	Q9NZV1	-0.170296	0.170296	0.483463	0.339844	8	Q9NZV1	CRIM1	Cysteine-rich motor neuron 1 protein	CRIM1_HUMAN	4	-11.134	0.88866	OA	Control
OA / Control	O75533	O75533	-0.175251	0.175251	0.49805	0.34514	8	O75533	SF3B1	Splicing factor 3B subunit 1	SF3B1_HUMAN	1	-11.4386	0.885614	OA	Control
OA / Control	P17980	P17980	-0.177327	0.177327	0.693834	0.418657	12	P17980	PSMC3	26S proteasome regulatory subunit 6A	PRS6A_HUMAN	13	-11.566	0.88434	OA	Control
OA / Control	Q12905	Q12905	-0.179035	0.179035	0.955661	0.499883	8	Q12905	ILF2	Interleukin enhancer-binding factor 2	ILF2_HUMAN	4	-11.6706	0.883294	OA	Control
OA / Control	Q9UBV8	Q9UBV8	-0.179885	0.179885	0.909797	0.484881	12	Q9UBV8	PEF1	Peflin	PEF1_HUMAN	2	-11.7226	0.882774	OA	Control
OA / Control	Q9BY76	Q9BY76	-0.181127	0.181127	0.544155	0.363153	12	Q9BY76	ANGPTL4	Angiopoietin-related protein 4	ANGL4_HUMAN	5	-11.7986	0.882014	OA	Control
OA / Control	Q8N163	Q8N163	-0.181789	0.181789	0.464058	0.33177	10	Q8N163	CCAR2	Cell cycle and apoptosis regulator protein 2	CCAR2_HUMAN	2	-11.8391	0.881609	OA	Control
OA / Control	P30153	P30153	-0.182164	0.182164	0.899175	0.482	12	P30153	PPP2R1A	Serine/threonine-protein phosphatase 2A 65 kDa regulatory subunit A alpha isoform	2AAA_HUMAN	10	-11.862	0.88138	OA	Control
OA / Control	P61225	P61225	-0.182608	0.182608	0.924656	0.488987	12	P61225	RAP2B	Ras-related protein Rap-2b	RAP2B_HUMAN	2	-11.8892	0.881108	OA	Control
OA / Control	Q13308	Q13308	-0.185782	0.185782	0.509597	0.348556	12	Q13308	PTK7	Inactive tyrosine-protein kinase 7	PTK7_HUMAN	12	-12.0828	0.879172	OA	Control
OA / Control	O60716	O60716	-0.186825	0.186825	0.862846	0.469697	12	O60716	CTNND1	Catenin delta-1	CTND1_HUMAN	6	-12.1463	0.878537	OA	Control
OA / Control	Q9BWJ5	Q9BWJ5	-0.190073	0.190073	0.654876	0.406688	8	Q9BWJ5	SF3B5	Splicing factor 3B subunit 5	SF3B5_HUMAN	3	-12.3439	0.876561	OA	Control
OA / Control	Q9H4D0	Q9H4D0	-0.19112	0.19112	0.726931	0.428267	12	Q9H4D0	CLSTN2	Calsyntenin-2	CSTN2_HUMAN	14	-12.4074	0.875926	OA	Control
OA / Control	O15371	O15371	-0.191287	0.191287	0.241304	0.231418	8	O15371	EIF3D	Eukaryotic translation initiation factor 3 subunit D	EIF3D_HUMAN	2	-12.4176	0.875824	OA	Control
OA / Control	Q8NBJ4	Q8NBJ4	-0.194649	0.194649	0.449851	0.326038	8	Q8NBJ4	GOLM1	Golgi membrane protein 1	GOLM1_HUMAN	6	-12.6214	0.873786	OA	Control
OA / Control	P14543	P14543	-0.194874	0.194874	0.746952	0.435493	12	P14543	NID1	Nidogen-1	NID1_HUMAN	51	-12.6351	0.873649	OA	Control
OA / Control	O43852	O43852	-0.200504	0.200504	0.479167	0.337911	12	O43852	CALU	Calumenin	CALU_HUMAN	12	-12.9754	0.870246	OA	Control
OA / Control	P98172	P98172	-0.201445	0.201445	0.299446	0.257833	10	P98172	EFNB1	Ephrin-B1	EFNB1_HUMAN	3	-13.0321	0.869679	OA	Control
OA / Control	Q9UHD1	Q9UHD1	-0.20221	0.20221	0.461559	0.330475	12	Q9UHD1	CHORDC1	Cysteine and histidine-rich domain-containing protein 1	CHRD1_HUMAN	1	-13.0782	0.869218	OA	Control
OA / Control	P46940	P46940	-0.219194	0.219194	0.634121	0.399566	12	P46940	IQGAP1	Ras GTPase-activating-like protein IQGAP1	IQGA1_HUMAN	16	-14.0955	0.859045	OA	Control
OA / Control	P08134	P08134	-0.221667	0.221667	0.0144341	0.0821891	8	P08134	RHOC	Rho-related GTP-binding protein RhoC	RHOC_HUMAN	3	-14.2426	0.857574	OA	Control
OA / Control	Q6ZS30	Q6ZS30	-0.223011	0.223011	0.81582	0.457831	8	Q6ZS30	NBEAL1	Neurobeachin-like protein 1	NBEL1_HUMAN	1	-14.3224	0.856776	OA	Control
OA / Control	Q14192	Q14192	-0.223733	0.223733	0.707279	0.423562	8	Q14192	FHL2	Four and a half LIM domains protein 2	FHL2_HUMAN	9	-14.3653	0.856347	OA	Control
OA / Control	P05091	P05091	-0.225202	0.225202	0.37622	0.294271	12	P05091	ALDH2	Aldehyde dehydrogenase, mitochondrial	ALDH2_HUMAN	3	-14.4524	0.855476	OA	Control
OA / Control	P35241	P35241	-0.228022	0.228022	0.544773	0.363182	8	P35241	RDX	Radixin	RADI_HUMAN	3	-14.6195	0.853805	OA	Control
OA / Control	P63104	P63104	-0.228206	0.228206	0.18232	0.202863	12	P63104	YWHAZ	14-3-3 protein zeta/delta	1433Z_HUMAN	9	-14.6304	0.853696	OA	Control
OA / Control	P62879	P62879	-0.230399	0.230399	0.0384667	0.102045	12	P62879	GNB2	Guanine nucleotide-binding protein G(I)/G(S)/G(T) subunit beta-2	GBB2_HUMAN	7	-14.7601	0.852399	OA	Control
OA / Control	Q15435	Q15435	-0.234401	0.234401	0.864187	0.470022	12	Q15435	PPP1R7	Protein phosphatase 1 regulatory subunit 7	PP1R7_HUMAN	5	-14.9962	0.850038	OA	Control
OA / Control	Q9UKY7	Q9UKY7	-0.234932	0.234932	0.594044	0.38154	8	Q9UKY7	CDV3	Protein CDV3 homolog	CDV3_HUMAN	2	-15.0275	0.849725	OA	Control
OA / Control	Q8N8U9	Q8N8U9	-0.234993	0.234993	0.62695	0.397168	12	Q8N8U9	BMPER	BMP-binding endothelial regulator protein	BMPER_HUMAN	5	-15.0311	0.849689	OA	Control
OA / Control	P51148	P51148	-0.237882	0.237882	0.716044	0.425972	12	P51148	RAB5C	Ras-related protein Rab-5C	RAB5C_HUMAN	2	-15.2011	0.847989	OA	Control
OA / Control	P02042	P02042	-0.237917	0.237917	0.959826	0.501095	12	P02042	HBD	Hemoglobin subunit delta	HBD_HUMAN	3	-15.2031	0.847969	OA	Control
OA / Control	Q7RTV0	Q7RTV0	-0.246724	0.246724	0.719164	0.425972	8	Q7RTV0	PHF5A	PHD finger-like domain-containing protein 5A	PHF5A_HUMAN	4	-15.7192	0.842808	OA	Control
OA / Control	P68366	P68366	-0.248558	0.248558	0.792398	0.452185	10	P68366	TUBA4A	Tubulin alpha-4A chain	TBA4A_HUMAN	1	-15.8262	0.841738	OA	Control
OA / Control	P07741	P07741	-0.248785	0.248785	0.66793	0.411836	12	P07741	APRT	Adenine phosphoribosyltransferase	APT_HUMAN	3	-15.8395	0.841605	OA	Control
OA / Control	Q14764	Q14764	-0.254396	0.254396	0.580391	0.375442	12	Q14764	MVP	Major vault protein	MVP_HUMAN	33	-16.1662	0.838338	OA	Control
OA / Control	P55786	P55786	-0.256471	0.256471	0.439442	0.32377	12	P55786	NPEPPS	Puromycin-sensitive aminopeptidase	PSA_HUMAN	9	-16.2867	0.837133	OA	Control
OA / Control	Q92747	Q92747	-0.256738	0.256738	0.693636	0.418657	12	Q92747	ARPC1A	Actin-related protein 2/3 complex subunit 1A	ARC1A_HUMAN	6	-16.3022	0.836978	OA	Control
OA / Control	P61769	P61769	-0.257265	0.257265	0.438581	0.32377	12	P61769	B2M	Beta-2-microglobulin	B2MG_HUMAN	4	-16.3327	0.836673	OA	Control
OA / Control	P07900	P07900	-0.257341	0.257341	0.903511	0.482868	12	P07900	HSP90AA1	Heat shock protein HSP 90-alpha	HS90A_HUMAN	9	-16.3372	0.836628	OA	Control
OA / Control	P07384	P07384	-0.257465	0.257465	0.816893	0.457831	12	P07384	CAPN1	Calpain-1 catalytic subunit	CAN1_HUMAN	13	-16.3444	0.836556	OA	Control
OA / Control	Q9UBP4	Q9UBP4	-0.260251	0.260251	0.331196	0.274603	12	Q9UBP4	DKK3	Dickkopf-related protein 3	DKK3_HUMAN	10	-16.5057	0.834943	OA	Control
OA / Control	Q9Y696	Q9Y696	-0.264123	0.264123	0.500107	0.345773	8	Q9Y696	CLIC4	Chloride intracellular channel protein 4	CLIC4_HUMAN	5	-16.7295	0.832705	OA	Control
OA / Control	P54727	P54727	-0.266797	0.266797	0.546945	0.364246	12	P54727	RAD23B	UV excision repair protein RAD23 homolog B	RD23B_HUMAN	6	-16.8837	0.831163	OA	Control
OA / Control	P25685	P25685	-0.266859	0.266859	0.115988	0.170042	12	P25685	DNAJB1	DnaJ homolog subfamily B member 1	DNJB1_HUMAN	2	-16.8873	0.831127	OA	Control
OA / Control	P55072	P55072	-0.267852	0.267852	0.582059	0.376136	12	P55072	VCP	Transitional endoplasmic reticulum ATPase	TERA_HUMAN	50	-16.9445	0.830555	OA	Control
OA / Control	O60613	O60613	-0.268211	0.268211	0.93752	0.493349	12	O60613	SELENOF	Selenoprotein F	SEP15_HUMAN	1	-16.9652	0.830348	OA	Control
OA / Control	Q13347	Q13347	-0.268933	0.268933	0.127387	0.178512	12	Q13347	EIF3I	Eukaryotic translation initiation factor 3 subunit I	EIF3I_HUMAN	10	-17.0067	0.829933	OA	Control
OA / Control	Q16394	Q16394	-0.274337	0.274337	0.604302	0.386261	12	Q16394	EXT1	Exostosin-1	EXT1_HUMAN	6	-17.317	0.82683	OA	Control
OA / Control	A6NIZ1;P61224;P62834	A6NIZ1;P61224;P62834	-0.276605	0.276605	0.0697925	0.133152	10	A6NIZ1;P61224;P62834	RAP1BL;RAP1B;RAP1A	Ras-related protein Rap-1b-like protein;Ras-related protein Rap-1b;Ras-related protein Rap-1A	RP1BL_HUMAN;RAP1B_HUMAN;RAP1A_HUMAN	1	-17.4469	0.825531	OA	Control
OA / Control	P18206	P18206	-0.277597	0.277597	0.653665	0.406688	12	P18206	VCL	Vinculin	VINC_HUMAN	19	-17.5036	0.824964	OA	Control
OA / Control	Q04637	Q04637	-0.277874	0.277874	0.433861	0.321454	10	Q04637	EIF4G1	Eukaryotic translation initiation factor 4 gamma 1	IF4G1_HUMAN	2	-17.5195	0.824805	OA	Control
OA / Control	Q9Y230	Q9Y230	-0.280545	0.280545	0.567753	0.372187	12	Q9Y230	RUVBL2	RuvB-like 2	RUVB2_HUMAN	13	-17.672	0.82328	OA	Control
OA / Control	P50479	P50479	-0.282805	0.282805	0.800936	0.45372	8	P50479	PDLIM4	PDZ and LIM domain protein 4	PDLI4_HUMAN	6	-17.8009	0.821991	OA	Control
OA / Control	Q02413	Q02413	-0.28381	0.28381	0.160922	0.195762	12	Q02413	DSG1	Desmoglein-1	DSG1_HUMAN	7	-17.8581	0.821419	OA	Control
OA / Control	Q99985	Q99985	-0.284953	0.284953	0.337234	0.277554	12	Q99985	SEMA3C	Semaphorin-3C	SEM3C_HUMAN	9	-17.9231	0.820769	OA	Control
OA / Control	Q96J84	Q96J84	-0.289283	0.289283	0.704191	0.423035	10	Q96J84	KIRREL1	Kin of IRRE-like protein 1	KIRR1_HUMAN	2	-18.1692	0.818308	OA	Control
OA / Control	P0DP23;P0DP24;P0DP25	P0DP23;P0DP24;P0DP25	-0.293531	0.293531	0.668729	0.411927	8	P0DP23;P0DP24;P0DP25	CALM1;CALM2;CALM3	Calmodulin-1;Calmodulin-2;Calmodulin-3	CALM1_HUMAN;CALM2_HUMAN;CALM3_HUMAN	4	-18.4097	0.815903	OA	Control
OA / Control	Q13283	Q13283	-0.296934	0.296934	0.235157	0.228294	10	Q13283	G3BP1	Ras GTPase-activating protein-binding protein 1	G3BP1_HUMAN	6	-18.602	0.81398	OA	Control
OA / Control	P50395	P50395	-0.299751	0.299751	0.26941	0.242995	12	P50395	GDI2	Rab GDP dissociation inhibitor beta	GDIB_HUMAN	16	-18.7607	0.812393	OA	Control
OA / Control	Q9ULI3	Q9ULI3	-0.299999	0.299999	0.913446	0.485941	12	Q9ULI3	HEG1	Protein HEG homolog 1	HEG1_HUMAN	2	-18.7747	0.812253	OA	Control
OA / Control	O75396	O75396	-0.304586	0.304586	0.536407	0.359501	8	O75396	SEC22B	Vesicle-trafficking protein SEC22b	SC22B_HUMAN	1	-19.0325	0.809675	OA	Control
OA / Control	Q09028	Q09028	-0.304683	0.304683	0.00827752	0.0637974	8	Q09028	RBBP4	Histone-binding protein RBBP4	RBBP4_HUMAN	2	-19.038	0.80962	OA	Control
OA / Control	Q13885	Q13885	-0.304748	0.304748	0.411079	0.311131	12	Q13885	TUBB2A	Tubulin beta-2A chain	TBB2A_HUMAN	4	-19.0416	0.809584	OA	Control
OA / Control	Q16555	Q16555	-0.305827	0.305827	0.0911464	0.153956	12	Q16555	DPYSL2	Dihydropyrimidinase-related protein 2	DPYL2_HUMAN	14	-19.1022	0.808978	OA	Control
OA / Control	P61160	P61160	-0.308459	0.308459	0.413959	0.312198	12	P61160	ACTR2	Actin-related protein 2	ARP2_HUMAN	13	-19.2496	0.807504	OA	Control
OA / Control	Q14247	Q14247	-0.310572	0.310572	0.520695	0.353823	8	Q14247	CTTN	Src substrate cortactin	SRC8_HUMAN	5	-19.3678	0.806322	OA	Control
OA / Control	Q8IVM0	Q8IVM0	-0.310991	0.310991	0.221276	0.223634	8	Q8IVM0	CCDC50	Coiled-coil domain-containing protein 50	CCD50_HUMAN	4	-19.3912	0.806088	OA	Control
OA / Control	O15212	O15212	-0.312205	0.312205	0.786452	0.450215	8	O15212	PFDN6	Prefoldin subunit 6	PFD6_HUMAN	1	-19.459	0.80541	OA	Control
OA / Control	P32969;Q5IFJ7	P32969;Q5IFJ7	-0.313185	0.313185	0.0525034	0.116839	8	P32969;Q5IFJ7	RPL9	Large ribosomal subunit protein uL6	RL9_HUMAN;RL9_MACFA	1	-19.5137	0.804863	OA	Control
OA / Control	P22735	P22735	-0.315656	0.315656	0.717678	0.425972	8	P22735	TGM1	Protein-glutamine gamma-glutamyltransferase K	TGM1_HUMAN	2	-19.6514	0.803486	OA	Control
OA / Control	Q13561	Q13561	-0.316014	0.316014	0.488604	0.340836	12	Q13561	DCTN2	Dynactin subunit 2	DCTN2_HUMAN	15	-19.6714	0.803286	OA	Control
OA / Control	P06733	P06733	-0.319769	0.319769	0.401836	0.305241	12	P06733	ENO1	Alpha-enolase	ENOA_HUMAN	14	-19.8802	0.801198	OA	Control
OA / Control	O94985	O94985	-0.323299	0.323299	0.561488	0.369262	12	O94985	CLSTN1	Calsyntenin-1	CSTN1_HUMAN	16	-20.076	0.79924	OA	Control
OA / Control	O43493	O43493	-0.324418	0.324418	0.446439	0.32431	8	O43493	TGOLN2	Trans-Golgi network integral membrane protein 2	TGON2_HUMAN	2	-20.1379	0.798621	OA	Control
OA / Control	Q9NXR7	Q9NXR7	-0.324539	0.324539	0.0483809	0.111878	8	Q9NXR7	BABAM2	BRISC and BRCA1-A complex member 2	BABA2_HUMAN	1	-20.1447	0.798553	OA	Control
OA / Control	O00487	O00487	-0.325479	0.325479	0.72961	0.428943	12	O00487	PSMD14	26S proteasome non-ATPase regulatory subunit 14	PSDE_HUMAN	2	-20.1967	0.798033	OA	Control
OA / Control	P16070	P16070	-0.325628	0.325628	0.683917	0.417216	8	P16070	CD44	CD44 antigen	CD44_HUMAN	5	-20.2049	0.797951	OA	Control
OA / Control	P52788	P52788	-0.329026	0.329026	0.268191	0.242502	10	P52788	SMS	Spermine synthase	SPSY_HUMAN	5	-20.3926	0.796074	OA	Control
OA / Control	O00151	O00151	-0.331509	0.331509	0.604449	0.386261	12	O00151	PDLIM1	PDZ and LIM domain protein 1	PDLI1_HUMAN	12	-20.5295	0.794705	OA	Control
OA / Control	Q96FN4	Q96FN4	-0.331586	0.331586	0.217872	0.222153	10	Q96FN4	CPNE2	Copine-2	CPNE2_HUMAN	2	-20.5337	0.794663	OA	Control
OA / Control	P35030	P35030	-0.331937	0.331937	0.52027	0.353823	8	P35030	PRSS3	Trypsin-3	TRY3_HUMAN	1	-20.5531	0.794469	OA	Control
OA / Control	P23588	P23588	-0.334349	0.334349	0.420112	0.314959	8	P23588	EIF4B	Eukaryotic translation initiation factor 4B	IF4B_HUMAN	4	-20.6858	0.793142	OA	Control
OA / Control	Q14847	Q14847	-0.337036	0.337036	0.401757	0.305241	12	Q14847	LASP1	LIM and SH3 domain protein 1	LASP1_HUMAN	9	-20.8334	0.791666	OA	Control
OA / Control	O95292;Q9P0L0	O95292;Q9P0L0	-0.338963	0.338963	0.786096	0.450215	8	O95292;Q9P0L0	VAPB;VAPA	Vesicle-associated membrane protein-associated protein B/C;Vesicle-associated membrane protein-associated protein A	VAPB_HUMAN;VAPA_HUMAN	1	-20.9391	0.790609	OA	Control
OA / Control	P12273	P12273	-0.341071	0.341071	0.493805	0.343327	12	P12273	PIP	Prolactin-inducible protein	PIP_HUMAN	5	-21.0545	0.789455	OA	Control
OA / Control	Q9UK41	Q9UK41	-0.341691	0.341691	0.95448	0.499777	12	Q9UK41	VPS28	Vacuolar protein sorting-associated protein 28 homolog	VPS28_HUMAN	2	-21.0884	0.789116	OA	Control
OA / Control	P08582	P08582	-0.346658	0.346658	0.129266	0.179217	8	P08582	MELTF	Melanotransferrin	TRFM_HUMAN	1	-21.3597	0.786403	OA	Control
OA / Control	P62805	P62805	-0.348529	0.348529	0.479736	0.337911	12	P62805	H4C1	Histone H4	H4_HUMAN	7	-21.4616	0.785384	OA	Control
OA / Control	P14174	P14174	-0.352071	0.352071	0.801639	0.45372	8	P14174	MIF	Macrophage migration inhibitory factor	MIF_HUMAN	2	-21.6541	0.783459	OA	Control
OA / Control	Q6UVY6	Q6UVY6	-0.352531	0.352531	0.289054	0.252323	10	Q6UVY6	MOXD1	DBH-like monooxygenase protein 1	MOXD1_HUMAN	2	-21.6791	0.783209	OA	Control
OA / Control	Q9UNF0	Q9UNF0	-0.3526	0.3526	0.394875	0.303632	8	Q9UNF0	PACSIN2	Protein kinase C and casein kinase substrate in neurons protein 2	PACN2_HUMAN	3	-21.6829	0.783171	OA	Control
OA / Control	P12955	P12955	-0.354746	0.354746	0.107616	0.165615	12	P12955	PEPD	Xaa-Pro dipeptidase	PEPD_HUMAN	4	-21.7993	0.782007	OA	Control
OA / Control	Q96CT7	Q96CT7	-0.355184	0.355184	0.674638	0.414355	12	Q96CT7	CCDC124	Coiled-coil domain-containing protein 124	CC124_HUMAN	4	-21.823	0.78177	OA	Control
OA / Control	O14974	O14974	-0.356084	0.356084	0.251657	0.235975	8	O14974	PPP1R12A	Protein phosphatase 1 regulatory subunit 12A	MYPT1_HUMAN	14	-21.8718	0.781282	OA	Control
OA / Control	P17301	P17301	-0.356264	0.356264	0.11182	0.167111	12	P17301	ITGA2	Integrin alpha-2	ITA2_HUMAN	10	-21.8815	0.781185	OA	Control
OA / Control	P08648	P08648	-0.360916	0.360916	0.528085	0.35619	8	P08648	ITGA5	Integrin alpha-5	ITA5_HUMAN	8	-22.133	0.77867	OA	Control
OA / Control	P52566	P52566	-0.361144	0.361144	0.87656	0.475933	10	P52566	ARHGDIB	Rho GDP-dissociation inhibitor 2	GDIR2_HUMAN	2	-22.1453	0.778547	OA	Control
OA / Control	P19823	P19823	-0.361908	0.361908	0.569733	0.372744	10	P19823	ITIH2	Inter-alpha-trypsin inhibitor heavy chain H2	ITIH2_HUMAN	4	-22.1865	0.778135	OA	Control
OA / Control	P05455	P05455	-0.364685	0.364685	0.55569	0.366593	12	P05455	SSB	Lupus La protein	LA_HUMAN	2	-22.3362	0.776638	OA	Control
OA / Control	P68363	P68363	-0.365013	0.365013	0.395695	0.303632	12	P68363	TUBA1B	Tubulin alpha-1B chain	TBA1B_HUMAN	17	-22.3538	0.776462	OA	Control
OA / Control	Q15007	Q15007	-0.367543	0.367543	0.553201	0.365332	12	Q15007	WTAP	Pre-mRNA-splicing regulator WTAP	FL2D_HUMAN	1	-22.4899	0.775101	OA	Control
OA / Control	Q86Y38	Q86Y38	-0.370157	0.370157	0.980078	0.506467	8	Q86Y38	XYLT1	Xylosyltransferase 1	XYLT1_HUMAN	5	-22.6301	0.773699	OA	Control
OA / Control	P48637	P48637	-0.37124	0.37124	0.514005	0.350433	12	P48637	GSS	Glutathione synthetase	GSHB_HUMAN	10	-22.6882	0.773118	OA	Control
OA / Control	Q07954	Q07954	-0.373387	0.373387	0.0699012	0.133152	12	Q07954	LRP1	Prolow-density lipoprotein receptor-related protein 1	LRP1_HUMAN	56	-22.8032	0.771968	OA	Control
OA / Control	Q86VS8	Q86VS8	-0.376889	0.376889	0.707724	0.423562	10	Q86VS8	HOOK3	Protein Hook homolog 3	HOOK3_HUMAN	2	-22.9904	0.770096	OA	Control
OA / Control	O94760	O94760	-0.37877	0.37877	0.229669	0.22653	12	O94760	DDAH1	N(G),N(G)-dimethylarginine dimethylaminohydrolase 1	DDAH1_HUMAN	3	-23.0907	0.769093	OA	Control
OA / Control	P18827	P18827	-0.385343	0.385343	0.156996	0.194414	8	P18827	SDC1	Syndecan-1	SDC1_HUMAN	2	-23.4403	0.765597	OA	Control
OA / Control	Q3MHD2	Q3MHD2	-0.385372	0.385372	0.229326	0.22653	10	Q3MHD2	LSM12	Protein LSM12	LSM12_HUMAN	2	-23.4418	0.765582	OA	Control
OA / Control	Q9UM47	Q9UM47	-0.387759	0.387759	0.36906	0.29083	8	Q9UM47	NOTCH3	Neurogenic locus notch homolog protein 3	NOTC3_HUMAN	13	-23.5684	0.764316	OA	Control
OA / Control	O00622	O00622	-0.388136	0.388136	0.108551	0.165615	10	O00622	CCN1	CCN family member 1	CCN1_HUMAN	11	-23.5884	0.764116	OA	Control
OA / Control	P11233;P11234	P11233;P11234	-0.388305	0.388305	0.53507	0.359367	8	P11233;P11234	RALA;RALB	Ras-related protein Ral-A;Ras-related protein Ral-B	RALA_HUMAN;RALB_HUMAN	1	-23.5973	0.764027	OA	Control
OA / Control	P19338	P19338	-0.390935	0.390935	0.235563	0.228338	12	P19338	NCL	Nucleolin	NUCL_HUMAN	9	-23.7365	0.762635	OA	Control
OA / Control	Q00839	Q00839	-0.393545	0.393545	0.543648	0.363153	8	Q00839	HNRNPU	Heterogeneous nuclear ribonucleoprotein U	HNRPU_HUMAN	4	-23.8743	0.761257	OA	Control
OA / Control	P13497	P13497	-0.395323	0.395323	0.347772	0.282193	12	P13497	BMP1	Bone morphogenetic protein 1	BMP1_HUMAN	31	-23.9681	0.760319	OA	Control
OA / Control	P30048	P30048	-0.396691	0.396691	0.670769	0.412781	12	P30048	PRDX3	Thioredoxin-dependent peroxide reductase, mitochondrial	PRDX3_HUMAN	4	-24.0401	0.759599	OA	Control
OA / Control	Q16270	Q16270	-0.399398	0.399398	0.201059	0.214282	8	Q16270	IGFBP7	Insulin-like growth factor-binding protein 7	IBP7_HUMAN	10	-24.1825	0.758175	OA	Control
OA / Control	Q16543	Q16543	-0.408419	0.408419	0.142202	0.184921	12	Q16543	CDC37	Hsp90 co-chaperone Cdc37	CDC37_HUMAN	6	-24.6552	0.753448	OA	Control
OA / Control	P19022	P19022	-0.408868	0.408868	0.203186	0.215821	12	P19022	CDH2	Cadherin-2	CADH2_HUMAN	14	-24.6786	0.753214	OA	Control
OA / Control	Q12792	Q12792	-0.411366	0.411366	0.228799	0.22653	12	Q12792	TWF1	Twinfilin-1	TWF1_HUMAN	4	-24.8089	0.751911	OA	Control
OA / Control	Q16527	Q16527	-0.412145	0.412145	0.572735	0.373549	8	Q16527	CSRP2	Cysteine and glycine-rich protein 2	CSRP2_HUMAN	5	-24.8495	0.751505	OA	Control
OA / Control	O00299	O00299	-0.413461	0.413461	0.735349	0.431514	12	O00299	CLIC1	Chloride intracellular channel protein 1	CLIC1_HUMAN	9	-24.918	0.75082	OA	Control
OA / Control	P42574;Q5IS54;Q5IS99	P42574;Q5IS54;Q5IS99	-0.415805	0.415805	0.21631	0.221569	12	P42574;Q5IS54;Q5IS99	CASP3	Caspase-3	CASP3_HUMAN;CASP3_PANTR;CASP3_SAIBB	2	-25.0399	0.749601	OA	Control
OA / Control	P09936	P09936	-0.418852	0.418852	0.022325	0.0889308	12	P09936	UCHL1	Ubiquitin carboxyl-terminal hydrolase isozyme L1	UCHL1_HUMAN	11	-25.198	0.74802	OA	Control
OA / Control	P18669	P18669	-0.421796	0.421796	0.285559	0.25155	12	P18669	PGAM1	Phosphoglycerate mutase 1	PGAM1_HUMAN	4	-25.3505	0.746495	OA	Control
OA / Control	P49189	P49189	-0.422708	0.422708	0.208709	0.218234	8	P49189	ALDH9A1	4-trimethylaminobutyraldehyde dehydrogenase	AL9A1_HUMAN	8	-25.3977	0.746023	OA	Control
OA / Control	P52565	P52565	-0.423671	0.423671	0.441991	0.324248	8	P52565	ARHGDIA	Rho GDP-dissociation inhibitor 1	GDIR1_HUMAN	2	-25.4475	0.745525	OA	Control
OA / Control	P37108	P37108	-0.424004	0.424004	0.345854	0.281312	10	P37108	SRP14	Signal recognition particle 14 kDa protein	SRP14_HUMAN	1	-25.4647	0.745353	OA	Control
OA / Control	Q96FW1	Q96FW1	-0.424274	0.424274	0.13892	0.184062	10	Q96FW1	OTUB1	Ubiquitin thioesterase OTUB1	OTUB1_HUMAN	3	-25.4786	0.745214	OA	Control
OA / Control	Q9Y3E1	Q9Y3E1	-0.424552	0.424552	0.348691	0.282193	12	Q9Y3E1	HDGFL3	Hepatoma-derived growth factor-related protein 3	HDGR3_HUMAN	3	-25.493	0.74507	OA	Control
OA / Control	Q8NBK3	Q8NBK3	-0.425256	0.425256	0.30275	0.25997	10	Q8NBK3	SUMF1	Formylglycine-generating enzyme	SUMF1_HUMAN	1	-25.5293	0.744707	OA	Control
OA / Control	P28074	P28074	-0.425694	0.425694	0.607122	0.387186	12	P28074	PSMB5	Proteasome subunit beta type-5	PSB5_HUMAN	8	-25.5519	0.744481	OA	Control
OA / Control	Q9UJU6	Q9UJU6	-0.425889	0.425889	0.82272	0.458114	12	Q9UJU6	DBNL	Drebrin-like protein	DBNL_HUMAN	7	-25.562	0.74438	OA	Control
OA / Control	P61586	P61586	-0.427597	0.427597	0.23833	0.22961	8	P61586	RHOA	Transforming protein RhoA	RHOA_HUMAN	1	-25.6501	0.743499	OA	Control
OA / Control	P21926	P21926	-0.427724	0.427724	0.484356	0.339844	8	P21926	CD9	CD9 antigen	CD9_HUMAN	1	-25.6566	0.743434	OA	Control
OA / Control	O14618	O14618	-0.428114	0.428114	0.887856	0.478601	8	O14618	CCS	Copper chaperone for superoxide dismutase	CCS_HUMAN	1	-25.6767	0.743233	OA	Control
OA / Control	P07686	P07686	-0.432155	0.432155	0.325306	0.271231	12	P07686	HEXB	Beta-hexosaminidase subunit beta	HEXB_HUMAN	13	-25.8846	0.741154	OA	Control
OA / Control	P49458	P49458	-0.433215	0.433215	0.24558	0.234121	8	P49458	SRP9	Signal recognition particle 9 kDa protein	SRP09_HUMAN	2	-25.939	0.74061	OA	Control
OA / Control	O43390	O43390	-0.434435	0.434435	0.80926	0.456246	12	O43390	HNRNPR	Heterogeneous nuclear ribonucleoprotein R	HNRPR_HUMAN	2	-26.0017	0.739983	OA	Control
OA / Control	P08758	P08758	-0.436114	0.436114	0.165176	0.19771	12	P08758	ANXA5	Annexin A5	ANXA5_HUMAN	19	-26.0877	0.739123	OA	Control
OA / Control	Q9BS26	Q9BS26	-0.440239	0.440239	0.824259	0.458163	12	Q9BS26	ERP44	Endoplasmic reticulum resident protein 44	ERP44_HUMAN	4	-26.2987	0.737013	OA	Control
OA / Control	Q13219	Q13219	-0.44079	0.44079	0.247133	0.234517	12	Q13219	PAPPA	Pappalysin-1	PAPP1_HUMAN	35	-26.3269	0.736731	OA	Control
OA / Control	P26038	P26038	-0.443789	0.443789	0.0693796	0.133152	12	P26038	MSN	Moesin	MOES_HUMAN	23	-26.4799	0.735201	OA	Control
OA / Control	Q96I24	Q96I24	-0.444755	0.444755	0.563314	0.370077	8	Q96I24	FUBP3	Far upstream element-binding protein 3	FUBP3_HUMAN	1	-26.5291	0.734709	OA	Control
OA / Control	Q9P2E9	Q9P2E9	-0.445955	0.445955	0.583291	0.37628	12	Q9P2E9	RRBP1	Ribosome-binding protein 1	RRBP1_HUMAN	33	-26.5902	0.734098	OA	Control
OA / Control	P21333	P21333	-0.44801	0.44801	0.338159	0.277554	12	P21333	FLNA	Filamin-A	FLNA_HUMAN	107	-26.6947	0.733053	OA	Control
OA / Control	P07910	P07910	-0.449637	0.449637	0.845518	0.46446	8	P07910	HNRNPC	Heterogeneous nuclear ribonucleoproteins C1/C2	HNRPC_HUMAN	5	-26.7773	0.732227	OA	Control
OA / Control	P13693	P13693	-0.452681	0.452681	0.189906	0.206973	12	P13693	TPT1	Translationally-controlled tumor protein	TCTP_HUMAN	3	-26.9316	0.730684	OA	Control
OA / Control	Q9BT78	Q9BT78	-0.453595	0.453595	0.296498	0.255993	12	Q9BT78	COPS4	COP9 signalosome complex subunit 4	CSN4_HUMAN	9	-26.9779	0.730221	OA	Control
OA / Control	P04632	P04632	-0.456555	0.456555	0.00634219	0.0556704	12	P04632	CAPNS1	Calpain small subunit 1	CPNS1_HUMAN	8	-27.1276	0.728724	OA	Control
OA / Control	Q8N1G4	Q8N1G4	-0.462474	0.462474	0.551574	0.365332	10	Q8N1G4	LRRC47	Leucine-rich repeat-containing protein 47	LRC47_HUMAN	4	-27.4259	0.725741	OA	Control
OA / Control	Q8NC51	Q8NC51	-0.463122	0.463122	0.164735	0.197558	8	Q8NC51	SERBP1	SERPINE1 mRNA-binding protein 1	SERB1_HUMAN	4	-27.4585	0.725415	OA	Control
OA / Control	P62258	P62258	-0.463519	0.463519	0.026515	0.0930972	12	P62258	YWHAE	14-3-3 protein epsilon	1433E_HUMAN	11	-27.4785	0.725215	OA	Control
OA / Control	Q7Z406	Q7Z406	-0.463818	0.463818	0.76192	0.44218	8	Q7Z406	MYH14	Myosin-14	MYH14_HUMAN	1	-27.4935	0.725065	OA	Control
OA / Control	P78318	P78318	-0.463985	0.463985	0.367106	0.290014	10	P78318	IGBP1	Immunoglobulin-binding protein 1	IGBP1_HUMAN	2	-27.5019	0.724981	OA	Control
OA / Control	P40926	P40926	-0.46458	0.46458	0.383777	0.298703	12	P40926	MDH2	Malate dehydrogenase, mitochondrial	MDHM_HUMAN	15	-27.5318	0.724682	OA	Control
OA / Control	Q9ULF5	Q9ULF5	-0.471188	0.471188	0.352697	0.283233	8	Q9ULF5	SLC39A10	Zinc transporter ZIP10	S39AA_HUMAN	1	-27.8629	0.721371	OA	Control
OA / Control	P13797	P13797	-0.472265	0.472265	0.0481933	0.111878	12	P13797	PLS3	Plastin-3	PLST_HUMAN	15	-27.9168	0.720832	OA	Control
OA / Control	P00390	P00390	-0.473014	0.473014	0.653068	0.406688	10	P00390	GSR	Glutathione reductase, mitochondrial	GSHR_HUMAN	4	-27.9542	0.720458	OA	Control
OA / Control	Q92743	Q92743	-0.477125	0.477125	0.824166	0.458163	10	Q92743	HTRA1	Serine protease HTRA1	HTRA1_HUMAN	10	-28.1592	0.718408	OA	Control
OA / Control	P78539	P78539	-0.479659	0.479659	0.920613	0.48811	10	P78539	SRPX	Sushi repeat-containing protein SRPX	SRPX_HUMAN	13	-28.2853	0.717147	OA	Control
OA / Control	P51665	P51665	-0.479737	0.479737	0.203703	0.215926	12	P51665	PSMD7	26S proteasome non-ATPase regulatory subunit 7	PSMD7_HUMAN	6	-28.2892	0.717108	OA	Control
OA / Control	O75368	O75368	-0.479824	0.479824	0.0659268	0.131341	12	O75368	SH3BGRL	Adapter SH3BGRL	SH3L1_HUMAN	4	-28.2935	0.717065	OA	Control
OA / Control	Q13443	Q13443	-0.481216	0.481216	0.380697	0.297038	12	Q13443	ADAM9	Disintegrin and metalloproteinase domain-containing protein 9	ADAM9_HUMAN	7	-28.3627	0.716373	OA	Control
OA / Control	Q9H910	Q9H910	-0.481678	0.481678	0.0677112	0.132673	8	Q9H910	JPT2	Jupiter microtubule associated homolog 2	JUPI2_HUMAN	2	-28.3856	0.716144	OA	Control
OA / Control	P31949	P31949	-0.496204	0.496204	0.507052	0.347567	12	P31949	S100A11	Protein S100-A11	S10AB_HUMAN	5	-29.103	0.70897	OA	Control
OA / Control	P63241;Q6IS14;Q9GZV4	P63241;Q6IS14;Q9GZV4	-0.499065	0.499065	0.287973	0.252305	8	P63241;Q6IS14;Q9GZV4	EIF5A;EIF5AL1;EIF5A2	Eukaryotic translation initiation factor 5A-1;Eukaryotic translation initiation factor 5A-1-like;Eukaryotic translation initiation factor 5A-2	IF5A1_HUMAN;IF5AL_HUMAN;IF5A2_HUMAN	2	-29.2435	0.707565	OA	Control
OA / Control	Q16576	Q16576	-0.499229	0.499229	0.548058	0.364383	8	Q16576	RBBP7	Histone-binding protein RBBP7	RBBP7_HUMAN	1	-29.2515	0.707485	OA	Control
OA / Control	Q96JY6	Q96JY6	-0.500136	0.500136	0.469467	0.334879	8	Q96JY6	PDLIM2	PDZ and LIM domain protein 2	PDLI2_HUMAN	2	-29.296	0.70704	OA	Control
OA / Control	Q9Y5F9	Q9Y5F9	-0.50065	0.50065	0.232611	0.227578	12	Q9Y5F9	PCDHGB6	Protocadherin gamma-B6	PCDGI_HUMAN	9	-29.3212	0.706788	OA	Control
OA / Control	P02792	P02792	-0.501344	0.501344	0.153452	0.191285	12	P02792	FTL	Ferritin light chain	FRIL_HUMAN	2	-29.3552	0.706448	OA	Control
OA / Control	P35754	P35754	-0.502015	0.502015	0.705504	0.423035	8	P35754	GLRX	Glutaredoxin-1	GLRX1_HUMAN	3	-29.388	0.70612	OA	Control
OA / Control	P50502	P50502	-0.503544	0.503544	0.1724	0.199628	8	P50502	ST13	Hsc70-interacting protein	F10A1_HUMAN	3	-29.4628	0.705372	OA	Control
OA / Control	P07814	P07814	-0.504463	0.504463	0.214172	0.220797	12	P07814	EPRS1	Bifunctional glutamate/proline--tRNA ligase	SYEP_HUMAN	4	-29.5077	0.704923	OA	Control
OA / Control	Q96AE4	Q96AE4	-0.506619	0.506619	0.838601	0.462475	12	Q96AE4	FUBP1	Far upstream element-binding protein 1	FUBP1_HUMAN	5	-29.613	0.70387	OA	Control
OA / Control	P01137	P01137	-0.510161	0.510161	0.248397	0.234659	12	P01137	TGFB1	Transforming growth factor beta-1 proprotein	TGFB1_HUMAN	13	-29.7856	0.702144	OA	Control
OA / Control	Q99873	Q99873	-0.510189	0.510189	0.308851	0.264073	12	Q99873	PRMT1	Protein arginine N-methyltransferase 1	ANM1_HUMAN	12	-29.787	0.70213	OA	Control
OA / Control	P05089	P05089	-0.510734	0.510734	0.171732	0.199628	10	P05089	ARG1	Arginase-1	ARGI1_HUMAN	7	-29.8135	0.701865	OA	Control
OA / Control	Q6PKG0	Q6PKG0	-0.511261	0.511261	0.0721545	0.13357	10	Q6PKG0	LARP1	La-related protein 1	LARP1_HUMAN	3	-29.8391	0.701609	OA	Control
OA / Control	P50990	P50990	-0.514982	0.514982	0.691401	0.418657	12	P50990	CCT8	T-complex protein 1 subunit theta	TCPQ_HUMAN	11	-30.0198	0.699802	OA	Control
OA / Control	Q04446	Q04446	-0.517122	0.517122	0.291337	0.253616	12	Q04446	GBE1	1,4-alpha-glucan-branching enzyme	GLGB_HUMAN	2	-30.1236	0.698764	OA	Control
OA / Control	Q8N8S7	Q8N8S7	-0.523045	0.523045	0.269524	0.242995	8	Q8N8S7	ENAH	Protein enabled homolog	ENAH_HUMAN	3	-30.4098	0.695902	OA	Control
OA / Control	Q7Z7M9	Q7Z7M9	-0.52313	0.52313	0.0546808	0.119517	12	Q7Z7M9	GALNT5	Polypeptide N-acetylgalactosaminyltransferase 5	GALT5_HUMAN	5	-30.4139	0.695861	OA	Control
OA / Control	Q9NPC4	Q9NPC4	-0.523266	0.523266	0.741753	0.433348	8	Q9NPC4	A4GALT	Lactosylceramide 4-alpha-galactosyltransferase	A4GAT_HUMAN	1	-30.4205	0.695795	OA	Control
OA / Control	Q9Y240	Q9Y240	-0.524985	0.524985	0.324987	0.271231	12	Q9Y240	CLEC11A	C-type lectin domain family 11 member A	CLC11_HUMAN	13	-30.5034	0.694966	OA	Control
OA / Control	Q8NBS9	Q8NBS9	-0.52522	0.52522	0.022766	0.0889308	12	Q8NBS9	TXNDC5	Thioredoxin domain-containing protein 5	TXND5_HUMAN	10	-30.5147	0.694853	OA	Control
OA / Control	O60784	O60784	-0.52522	0.52522	0.286358	0.25155	10	O60784	TOM1	Target of Myb1 membrane trafficking protein	TOM1_HUMAN	2	-30.5147	0.694853	OA	Control
OA / Control	P19021	P19021	-0.527179	0.527179	0.401216	0.305241	8	P19021	PAM	Peptidyl-glycine alpha-amidating monooxygenase	AMD_HUMAN	8	-30.609	0.69391	OA	Control
OA / Control	P04080	P04080	-0.528066	0.528066	0.213712	0.220797	8	P04080	CSTB	Cystatin-B	CYTB_HUMAN	4	-30.6516	0.693484	OA	Control
OA / Control	P60981	P60981	-0.528481	0.528481	0.072202	0.13357	12	P60981	DSTN	Destrin	DEST_HUMAN	4	-30.6716	0.693284	OA	Control
OA / Control	P03300;P03301;P03302;P06209;P06210;P22055;P23069;P36290	P03300;P03301;P03302;P06209;P06210;P22055;P23069;P36290	-0.531881	0.531881	0.117869	0.171643	8	P03300;P03301;P03302;P06209;P06210;P22055;P23069;P36290	NaN	Genome polyprotein	POLG_POL1M;POLG_POL1S;POLG_POL3L;POLG_POL32;POLG_POL2L;POLG_CXA21;POLG_POL2W;POLG_CXA24	1	-30.8347	0.691653	OA	Control
OA / Control	Q7Z794	Q7Z794	-0.533117	0.533117	0.416316	0.313228	10	Q7Z794	KRT77	Keratin, type II cytoskeletal 1b	K2C1B_HUMAN	7	-30.894	0.69106	OA	Control
OA / Control	O43747	O43747	-0.535602	0.535602	0.630455	0.397653	8	O43747	AP1G1	AP-1 complex subunit gamma-1	AP1G1_HUMAN	2	-31.0129	0.689871	OA	Control
OA / Control	P84103	P84103	-0.536484	0.536484	0.574554	0.373564	10	P84103	SRSF3	Serine/arginine-rich splicing factor 3	SRSF3_HUMAN	3	-31.0551	0.689449	OA	Control
OA / Control	P06396	P06396	-0.541553	0.541553	0.101411	0.159432	12	P06396	GSN	Gelsolin	GELS_HUMAN	13	-31.2969	0.687031	OA	Control
OA / Control	P15311	P15311	-0.545198	0.545198	0.0308476	0.0958564	12	P15311	EZR	Ezrin	EZRI_HUMAN	7	-31.4703	0.685297	OA	Control
OA / Control	P61960	P61960	-0.545414	0.545414	0.989588	0.51013	8	P61960	UFM1	Ubiquitin-fold modifier 1	UFM1_HUMAN	1	-31.4805	0.685195	OA	Control
OA / Control	Q13361	Q13361	-0.546154	0.546154	0.611558	0.389229	8	Q13361	MFAP5	Microfibrillar-associated protein 5	MFAP5_HUMAN	4	-31.5157	0.684843	OA	Control
OA / Control	Q9BZM5	Q9BZM5	-0.548983	0.548983	0.22844	0.22653	8	Q9BZM5	ULBP2	UL16-binding protein 2	ULBP2_HUMAN	1	-31.6498	0.683502	OA	Control
OA / Control	P25789	P25789	-0.553383	0.553383	0.22814	0.22653	12	P25789	PSMA4	Proteasome subunit alpha type-4	PSA4_HUMAN	5	-31.858	0.68142	OA	Control
OA / Control	Q9UK76	Q9UK76	-0.556917	0.556917	0.307355	0.263209	8	Q9UK76	JPT1	Jupiter microtubule associated homolog 1	JUPI1_HUMAN	1	-32.0247	0.679753	OA	Control
OA / Control	Q9BXI9	Q9BXI9	-0.557087	0.557087	0.0722032	0.13357	12	Q9BXI9	C1QTNF6	Complement C1q tumor necrosis factor-related protein 6	C1QT6_HUMAN	6	-32.0327	0.679673	OA	Control
OA / Control	P13861	P13861	-0.557283	0.557283	0.120823	0.174737	10	P13861	PRKAR2A	cAMP-dependent protein kinase type II-alpha regulatory subunit	KAP2_HUMAN	6	-32.0419	0.679581	OA	Control
OA / Control	Q9NP97	Q9NP97	-0.560901	0.560901	0.0880473	0.151995	12	Q9NP97	DYNLRB1	Dynein light chain roadblock-type 1	DLRB1_HUMAN	5	-32.2121	0.677879	OA	Control
OA / Control	P62249	P62249	-0.562826	0.562826	0.777697	0.446011	8	P62249	RPS16	Small ribosomal subunit protein uS9	RS16_HUMAN	3	-32.3025	0.676975	OA	Control
OA / Control	Q9ULV4	Q9ULV4	-0.563628	0.563628	0.218139	0.222153	12	Q9ULV4	CORO1C	Coronin-1C	COR1C_HUMAN	12	-32.3401	0.676599	OA	Control
OA / Control	P53999	P53999	-0.565071	0.565071	0.0958687	0.154171	12	P53999	SUB1	Activated RNA polymerase II transcriptional coactivator p15	TCP4_HUMAN	2	-32.4078	0.675922	OA	Control
OA / Control	P50552	P50552	-0.565764	0.565764	0.0493009	0.112484	12	P50552	VASP	Vasodilator-stimulated phosphoprotein	VASP_HUMAN	7	-32.4403	0.675597	OA	Control
OA / Control	Q14103	Q14103	-0.567149	0.567149	0.192033	0.208173	8	Q14103	HNRNPD	Heterogeneous nuclear ribonucleoprotein D0	HNRPD_HUMAN	5	-32.5051	0.674949	OA	Control
OA / Control	A0A2R8Y4L2;P09651	A0A2R8Y4L2;P09651	-0.569306	0.569306	0.173541	0.19967	12	A0A2R8Y4L2;P09651	HNRNPA1L3;HNRNPA1	Heterogeneous nuclear ribonucleoprotein A1-like 3;Heterogeneous nuclear ribonucleoprotein A1	RA1L3_HUMAN;ROA1_HUMAN	14	-32.6059	0.673941	OA	Control
OA / Control	O60664	O60664	-0.57078	0.57078	0.102221	0.159918	12	O60664	PLIN3	Perilipin-3	PLIN3_HUMAN	6	-32.6747	0.673253	OA	Control
OA / Control	P23526	P23526	-0.571816	0.571816	0.340814	0.27882	8	P23526	AHCY	Adenosylhomocysteinase	SAHH_HUMAN	5	-32.7231	0.672769	OA	Control
OA / Control	O43237	O43237	-0.576251	0.576251	0.0536037	0.118869	12	O43237	DYNC1LI2	Cytoplasmic dynein 1 light intermediate chain 2	DC1L2_HUMAN	4	-32.9296	0.670704	OA	Control
OA / Control	O75487	O75487	-0.576997	0.576997	0.146656	0.187625	12	O75487	GPC4	Glypican-4	GPC4_HUMAN	5	-32.9642	0.670358	OA	Control
OA / Control	Q9NP79	Q9NP79	-0.577152	0.577152	0.1059	0.16364	8	Q9NP79	VTA1	Vacuolar protein sorting-associated protein VTA1 homolog	VTA1_HUMAN	1	-32.9715	0.670285	OA	Control
OA / Control	Q14980	Q14980	-0.577745	0.577745	0.115801	0.170042	12	Q14980	NUMA1	Nuclear mitotic apparatus protein 1	NUMA1_HUMAN	38	-32.999	0.67001	OA	Control
OA / Control	Q15056	Q15056	-0.577905	0.577905	0.393819	0.303529	8	Q15056	EIF4H	Eukaryotic translation initiation factor 4H	IF4H_HUMAN	3	-33.0064	0.669936	OA	Control
OA / Control	P63000	P63000	-0.578569	0.578569	0.108535	0.165615	8	P63000	RAC1	Ras-related C3 botulinum toxin substrate 1	RAC1_HUMAN	2	-33.0372	0.669628	OA	Control
OA / Control	Q14118	Q14118	-0.578703	0.578703	0.332001	0.274639	12	Q14118	DAG1	Dystroglycan 1	DAG1_HUMAN	13	-33.0435	0.669565	OA	Control
OA / Control	O75787	O75787	-0.580822	0.580822	0.0614054	0.126411	10	O75787	ATP6AP2	Renin receptor	RENR_HUMAN	4	-33.1417	0.668583	OA	Control
OA / Control	P31946	P31946	-0.583292	0.583292	0.081248	0.143432	12	P31946	YWHAB	14-3-3 protein beta/alpha	1433B_HUMAN	4	-33.2561	0.667439	OA	Control
OA / Control	Q6IBS0	Q6IBS0	-0.58576	0.58576	0.257035	0.237842	10	Q6IBS0	TWF2	Twinfilin-2	TWF2_HUMAN	3	-33.3702	0.666298	OA	Control
OA / Control	P09382	P09382	-0.592951	0.592951	0.0679938	0.132673	12	P09382	LGALS1	Galectin-1	LEG1_HUMAN	9	-33.7015	0.662985	OA	Control
OA / Control	Q9NRA1	Q9NRA1	-0.594253	0.594253	0.0578494	0.121722	12	Q9NRA1	PDGFC	Platelet-derived growth factor C	PDGFC_HUMAN	7	-33.7613	0.662387	OA	Control
OA / Control	Q14789	Q14789	-0.59533	0.59533	0.259207	0.23896	12	Q14789	GOLGB1	Golgin subfamily B member 1	GOGB1_HUMAN	22	-33.8107	0.661893	OA	Control
OA / Control	P06744	P06744	-0.598194	0.598194	0.321203	0.269933	12	P06744	GPI	Glucose-6-phosphate isomerase	G6PI_HUMAN	3	-33.9419	0.660581	OA	Control
OA / Control	P51858	P51858	-0.600035	0.600035	0.152213	0.190492	12	P51858	HDGF	Hepatoma-derived growth factor	HDGF_HUMAN	3	-34.0262	0.659738	OA	Control
OA / Control	Q15293	Q15293	-0.600968	0.600968	0.300662	0.258528	8	Q15293	RCN1	Reticulocalbin-1	RCN1_HUMAN	4	-34.0689	0.659311	OA	Control
OA / Control	O00159	O00159	-0.601727	0.601727	0.267229	0.242439	8	O00159	MYO1C	Unconventional myosin-Ic	MYO1C_HUMAN	5	-34.1035	0.658965	OA	Control
OA / Control	P25398	P25398	-0.601784	0.601784	0.069947	0.133152	12	P25398	RPS12	Small ribosomal subunit protein eS12	RS12_HUMAN	7	-34.1061	0.658939	OA	Control
OA / Control	P06756	P06756	-0.605673	0.605673	0.0273411	0.0944086	12	P06756	ITGAV	Integrin alpha-V	ITAV_HUMAN	14	-34.2835	0.657165	OA	Control
OA / Control	P35580	P35580	-0.609454	0.609454	0.341467	0.27882	12	P35580	MYH10	Myosin-10	MYH10_HUMAN	44	-34.4555	0.655445	OA	Control
OA / Control	Q14517	Q14517	-0.610421	0.610421	0.25159	0.235975	12	Q14517	FAT1	Protocadherin Fat 1	FAT1_HUMAN	61	-34.4995	0.655005	OA	Control
OA / Control	Q9NZZ3	Q9NZZ3	-0.611471	0.611471	0.127276	0.178512	12	Q9NZZ3	CHMP5	Charged multivesicular body protein 5	CHMP5_HUMAN	2	-34.5471	0.654529	OA	Control
OA / Control	P50281	P50281	-0.615552	0.615552	0.0361624	0.0986171	12	P50281	MMP14	Matrix metalloproteinase-14	MMP14_HUMAN	13	-34.732	0.65268	OA	Control
OA / Control	P20810	P20810	-0.618464	0.618464	0.651961	0.406688	12	P20810	CAST	Calpastatin	ICAL_HUMAN	4	-34.8636	0.651364	OA	Control
OA / Control	P53801	P53801	-0.620364	0.620364	0.349411	0.282338	8	P53801	PTTG1IP	Pituitary tumor-transforming gene 1 protein-interacting protein	PTTG_HUMAN	1	-34.9493	0.650507	OA	Control
OA / Control	Q99460	Q99460	-0.624126	0.624126	0.218287	0.222153	12	Q99460	PSMD1	26S proteasome non-ATPase regulatory subunit 1	PSMD1_HUMAN	6	-35.1187	0.648813	OA	Control
OA / Control	Q08378	Q08378	-0.625611	0.625611	0.240318	0.231174	8	Q08378	GOLGA3	Golgin subfamily A member 3	GOGA3_HUMAN	17	-35.1855	0.648145	OA	Control
OA / Control	Q99536	Q99536	-0.626217	0.626217	0.149438	0.189247	12	Q99536	VAT1	Synaptic vesicle membrane protein VAT-1 homolog	VAT1_HUMAN	11	-35.2127	0.647873	OA	Control
OA / Control	Q75N03	Q75N03	-0.628124	0.628124	0.475121	0.337011	8	Q75N03	CBLL1	E3 ubiquitin-protein ligase Hakai	HAKAI_HUMAN	1	-35.2983	0.647017	OA	Control
OA / Control	P15151	P15151	-0.628675	0.628675	0.170474	0.199628	8	P15151	PVR	Poliovirus receptor	PVR_HUMAN	2	-35.323	0.64677	OA	Control
OA / Control	P14314	P14314	-0.629535	0.629535	0.522012	0.353982	10	P14314	PRKCSH	Glucosidase 2 subunit beta	GLU2B_HUMAN	9	-35.3615	0.646385	OA	Control
OA / Control	P21281	P21281	-0.63137	0.63137	0.16168	0.195762	12	P21281	ATP6V1B2	V-type proton ATPase subunit B, brain isoform	VATB2_HUMAN	12	-35.4437	0.645563	OA	Control
OA / Control	P54802	P54802	-0.639886	0.639886	0.163487	0.196807	12	P54802	NAGLU	Alpha-N-acetylglucosaminidase	ANAG_HUMAN	7	-35.8236	0.641764	OA	Control
OA / Control	P29966	P29966	-0.641008	0.641008	0.317866	0.269291	8	P29966	MARCKS	Myristoylated alanine-rich C-kinase substrate	MARCS_HUMAN	4	-35.8735	0.641265	OA	Control
OA / Control	P31040	P31040	-0.645503	0.645503	0.320814	0.269933	12	P31040	SDHA	Succinate dehydrogenase [ubiquinone] flavoprotein subunit, mitochondrial	SDHA_HUMAN	4	-36.073	0.63927	OA	Control
OA / Control	P09211	P09211	-0.651339	0.651339	0.161335	0.195762	12	P09211	GSTP1	Glutathione S-transferase P	GSTP1_HUMAN	8	-36.3311	0.636689	OA	Control
OA / Control	P68431;P84243;Q16695;Q71DI3	P68431;P84243;Q16695;Q71DI3	-0.657299	0.657299	0.524873	0.355541	8	P68431;P84243;Q16695;Q71DI3	H3C1;H3-3A;H3-4;H3C15	Histone H3.1;Histone H3.3;Histone H3.1t;Histone H3.2	H31_HUMAN;H33_HUMAN;H31T_HUMAN;H32_HUMAN	2	-36.5936	0.634064	OA	Control
OA / Control	Q9UKK3	Q9UKK3	-0.660707	0.660707	0.859612	0.468495	10	Q9UKK3	PARP4	Protein mono-ADP-ribosyltransferase PARP4	PARP4_HUMAN	5	-36.7432	0.632568	OA	Control
OA / Control	Q96RF0	Q96RF0	-0.661712	0.661712	0.635304	0.399912	8	Q96RF0	SNX18	Sorting nexin-18	SNX18_HUMAN	1	-36.7872	0.632128	OA	Control
OA / Control	Q9Y4K0	Q9Y4K0	-0.662498	0.662498	0.103845	0.160858	12	Q9Y4K0	LOXL2	Lysyl oxidase homolog 2	LOXL2_HUMAN	36	-36.8217	0.631783	OA	Control
OA / Control	Q9BRK5	Q9BRK5	-0.663904	0.663904	0.0323345	0.0958564	12	Q9BRK5	SDF4	45 kDa calcium-binding protein	CAB45_HUMAN	8	-36.8832	0.631168	OA	Control
OA / Control	P06865	P06865	-0.667637	0.667637	0.00585827	0.0528918	12	P06865	HEXA	Beta-hexosaminidase subunit alpha	HEXA_HUMAN	7	-37.0463	0.629537	OA	Control
OA / Control	Q15365	Q15365	-0.674562	0.674562	0.231383	0.227425	12	Q15365	PCBP1	Poly(rC)-binding protein 1	PCBP1_HUMAN	4	-37.3478	0.626522	OA	Control
OA / Control	P61916	P61916	-0.681164	0.681164	0.0274862	0.0944086	12	P61916	NPC2	NPC intracellular cholesterol transporter 2	NPC2_HUMAN	4	-37.6338	0.623662	OA	Control
OA / Control	P36551	P36551	-0.681327	0.681327	0.995718	0.512454	10	P36551	CPOX	Oxygen-dependent coproporphyrinogen-III oxidase, mitochondrial	HEM6_HUMAN	3	-37.6408	0.623592	OA	Control
OA / Control	P10155	P10155	-0.682672	0.682672	0.00400221	0.0465943	12	P10155	RO60	RNA-binding protein RO60	RO60_HUMAN	3	-37.699	0.62301	OA	Control
OA / Control	P04216	P04216	-0.683232	0.683232	0.266321	0.242439	8	P04216	THY1	Thy-1 membrane glycoprotein	THY1_HUMAN	4	-37.7231	0.622769	OA	Control
OA / Control	P09497	P09497	-0.684115	0.684115	0.140996	0.184491	8	P09497	CLTB	Clathrin light chain B	CLCB_HUMAN	2	-37.7612	0.622388	OA	Control
OA / Control	P08133	P08133	-0.685089	0.685089	0.133177	0.180618	12	P08133	ANXA6	Annexin A6	ANXA6_HUMAN	34	-37.8033	0.621967	OA	Control
OA / Control	Q12959	Q12959	-0.68735	0.68735	0.00252353	0.0408941	12	Q12959	DLG1	Disks large homolog 1	DLG1_HUMAN	8	-37.9006	0.620994	OA	Control
OA / Control	Q92734	Q92734	-0.688502	0.688502	0.171297	0.199628	12	Q92734	TFG	Protein TFG	TFG_HUMAN	2	-37.9502	0.620498	OA	Control
OA / Control	O43815	O43815	-0.697233	0.697233	0.0880188	0.151995	8	O43815	STRN	Striatin	STRN_HUMAN	2	-38.3246	0.616754	OA	Control
OA / Control	P13667	P13667	-0.698055	0.698055	0.188585	0.206973	8	P13667	PDIA4	Protein disulfide-isomerase A4	PDIA4_HUMAN	12	-38.3597	0.616403	OA	Control
OA / Control	Q92896	Q92896	-0.700296	0.700296	0.197319	0.211941	12	Q92896	GLG1	Golgi apparatus protein 1	GSLG1_HUMAN	23	-38.4554	0.615446	OA	Control
OA / Control	P13929	P13929	-0.701471	0.701471	0.440143	0.323831	8	P13929	ENO3	Beta-enolase	ENOB_HUMAN	1	-38.5055	0.614945	OA	Control
OA / Control	Q15417	Q15417	-0.704058	0.704058	0.213102	0.220797	8	Q15417	CNN3	Calponin-3	CNN3_HUMAN	5	-38.6157	0.613843	OA	Control
OA / Control	P22626	P22626	-0.706236	0.706236	0.0785316	0.141443	12	P22626	HNRNPA2B1	Heterogeneous nuclear ribonucleoproteins A2/B1	ROA2_HUMAN	8	-38.7083	0.612917	OA	Control
OA / Control	Q16643	Q16643	-0.706328	0.706328	0.0364218	0.0986171	12	Q16643	DBN1	Drebrin	DREB_HUMAN	8	-38.7122	0.612878	OA	Control
OA / Control	O75367	O75367	-0.708226	0.708226	0.180317	0.201699	8	O75367	MACROH2A1	Core histone macro-H2A.1	H2AY_HUMAN	4	-38.7928	0.612072	OA	Control
OA / Control	P07437	P07437	-0.71053	0.71053	0.134094	0.180721	12	P07437	TUBB	Tubulin beta chain	TBB5_HUMAN	4	-38.8904	0.611096	OA	Control
OA / Control	P47755	P47755	-0.710573	0.710573	0.310139	0.264518	8	P47755	CAPZA2	F-actin-capping protein subunit alpha-2	CAZA2_HUMAN	2	-38.8923	0.611077	OA	Control
OA / Control	P46783	P46783	-0.712675	0.712675	0.100239	0.158774	12	P46783	RPS10	Small ribosomal subunit protein eS10	RS10_HUMAN	2	-38.9812	0.610188	OA	Control
OA / Control	Q86UP2	Q86UP2	-0.713379	0.713379	0.17792	0.200437	12	Q86UP2	KTN1	Kinectin	KTN1_HUMAN	62	-39.011	0.60989	OA	Control
OA / Control	P49773	P49773	-0.713494	0.713494	0.102226	0.159918	12	P49773	HINT1	Adenosine 5'-monophosphoramidase HINT1	HINT1_HUMAN	4	-39.0159	0.609841	OA	Control
OA / Control	Q9HCU0	Q9HCU0	-0.713514	0.713514	0.230885	0.227289	8	Q9HCU0	CD248	Endosialin	CD248_HUMAN	3	-39.0167	0.609833	OA	Control
OA / Control	Q92673	Q92673	-0.717456	0.717456	0.0280587	0.0944086	10	Q92673	SORL1	Sortilin-related receptor	SORL_HUMAN	11	-39.1831	0.608169	OA	Control
OA / Control	P49720	P49720	-0.717767	0.717767	0.101342	0.159432	12	P49720	PSMB3	Proteasome subunit beta type-3	PSB3_HUMAN	3	-39.1962	0.608038	OA	Control
OA / Control	P62633	P62633	-0.719011	0.719011	0.235051	0.228294	12	P62633	CNBP	CCHC-type zinc finger nucleic acid binding protein	CNBP_HUMAN	1	-39.2486	0.607514	OA	Control
OA / Control	P07195	P07195	-0.721966	0.721966	0.170202	0.199628	12	P07195	LDHB	L-lactate dehydrogenase B chain	LDHB_HUMAN	5	-39.3729	0.606271	OA	Control
OA / Control	E9PAV3;Q13765	E9PAV3;Q13765	-0.725123	0.725123	0.636603	0.399933	12	E9PAV3;Q13765	NACA	Nascent polypeptide-associated complex subunit alpha, muscle-specific form;Nascent polypeptide-associated complex subunit alpha	NACAM_HUMAN;NACA_HUMAN	6	-39.5055	0.604945	OA	Control
OA / Control	Q8WX93	Q8WX93	-0.725131	0.725131	0.0306917	0.0958564	8	Q8WX93	PALLD	Palladin	PALLD_HUMAN	12	-39.5058	0.604942	OA	Control
OA / Control	Q9NVA2	Q9NVA2	-0.725336	0.725336	0.0235064	0.0889308	12	Q9NVA2	SEPTIN11	Septin-11	SEP11_HUMAN	21	-39.5144	0.604856	OA	Control
OA / Control	Q04695	Q04695	-0.729232	0.729232	0.168458	0.199628	10	Q04695	KRT17	Keratin, type I cytoskeletal 17	K1C17_HUMAN	1	-39.6775	0.603225	OA	Control
OA / Control	Q05682	Q05682	-0.732105	0.732105	0.166767	0.199237	8	Q05682	CALD1	Caldesmon	CALD1_HUMAN	21	-39.7975	0.602025	OA	Control
OA / Control	P16278	P16278	-0.734201	0.734201	0.0286242	0.0952133	12	P16278	GLB1	Beta-galactosidase	BGAL_HUMAN	9	-39.8849	0.601151	OA	Control
OA / Control	P04075	P04075	-0.734548	0.734548	0.0555805	0.119517	12	P04075	ALDOA	Fructose-bisphosphate aldolase A	ALDOA_HUMAN	12	-39.8994	0.601006	OA	Control
OA / Control	Q13740	Q13740	-0.736062	0.736062	0.0939488	0.153956	8	Q13740	ALCAM	CD166 antigen	CD166_HUMAN	7	-39.9624	0.600376	OA	Control
OA / Control	Q13151	Q13151	-0.738993	0.738993	0.47668	0.337359	8	Q13151	HNRNPA0	Heterogeneous nuclear ribonucleoprotein A0	ROA0_HUMAN	2	-40.0843	0.599157	OA	Control
OA / Control	P25787	P25787	-0.739134	0.739134	0.187152	0.206422	12	P25787	PSMA2	Proteasome subunit alpha type-2	PSA2_HUMAN	5	-40.0901	0.599099	OA	Control
OA / Control	P01889	P01889	-0.740888	0.740888	0.0208675	0.0889308	10	P01889	HLA-B	HLA class I histocompatibility antigen, B alpha chain	HLAB_HUMAN	6	-40.1629	0.598371	OA	Control
OA / Control	P17096	P17096	-0.742014	0.742014	0.348412	0.282193	8	P17096	HMGA1	High mobility group protein HMG-I/HMG-Y	HMGA1_HUMAN	1	-40.2096	0.597904	OA	Control
OA / Control	Q05519	Q05519	-0.743894	0.743894	0.208719	0.218234	8	Q05519	SRSF11	Serine/arginine-rich splicing factor 11	SRS11_HUMAN	1	-40.2874	0.597126	OA	Control
OA / Control	Q9UI42	Q9UI42	-0.754173	0.754173	0.247608	0.234615	12	Q9UI42	CPA4	Carboxypeptidase A4	CBPA4_HUMAN	6	-40.7114	0.592886	OA	Control
OA / Control	Q13162	Q13162	-0.756111	0.756111	0.0405357	0.103905	12	Q13162	PRDX4	Peroxiredoxin-4	PRDX4_HUMAN	11	-40.791	0.59209	OA	Control
OA / Control	Q9UNN8	Q9UNN8	-0.75772	0.75772	0.294828	0.255398	12	Q9UNN8	PROCR	Endothelial protein C receptor	EPCR_HUMAN	4	-40.857	0.59143	OA	Control
OA / Control	Q8NEU8	Q8NEU8	-0.76226	0.76226	0.828608	0.458966	10	Q8NEU8	APPL2	DCC-interacting protein 13-beta	DP13B_HUMAN	2	-41.0428	0.589572	OA	Control
OA / Control	P62714;P67775	P62714;P67775	-0.767434	0.767434	0.0656694	0.131341	12	P62714;P67775	PPP2CB;PPP2CA	Serine/threonine-protein phosphatase 2A catalytic subunit beta isoform;Serine/threonine-protein phosphatase 2A catalytic subunit alpha isoform	PP2AB_HUMAN;PP2AA_HUMAN	6	-41.2539	0.587461	OA	Control
OA / Control	P55000	P55000	-0.767461	0.767461	0.0958414	0.154171	10	P55000	SLURP1	Secreted Ly-6/uPAR-related protein 1	SLUR1_HUMAN	1	-41.255	0.58745	OA	Control
OA / Control	Q92890	Q92890	-0.768529	0.768529	0.576714	0.374213	8	Q92890	UFD1	Ubiquitin recognition factor in ER-associated degradation protein 1	UFD1_HUMAN	2	-41.2984	0.587016	OA	Control
OA / Control	P02538;P48668	P02538;P48668	-0.772589	0.772589	0.0329284	0.0958564	12	P02538;P48668	KRT6A;KRT6C	Keratin, type II cytoskeletal 6A;Keratin, type II cytoskeletal 6C	K2C6A_HUMAN;K2C6C_HUMAN	24	-41.4634	0.585366	OA	Control
OA / Control	P01034	P01034	-0.772911	0.772911	0.140058	0.18441	12	P01034	CST3	Cystatin-C	CYTC_HUMAN	6	-41.4764	0.585236	OA	Control
OA / Control	Q9Y3C0	Q9Y3C0	-0.775777	0.775777	0.716676	0.425972	8	Q9Y3C0	WASHC3	WASH complex subunit 3	WASC3_HUMAN	2	-41.5926	0.584074	OA	Control
OA / Control	P14625	P14625	-0.78443	0.78443	0.0143039	0.0821891	12	P14625	HSP90B1	Endoplasmin	ENPL_HUMAN	10	-41.9419	0.580581	OA	Control
OA / Control	P29279	P29279	-0.786448	0.786448	0.194799	0.210368	8	P29279	CCN2	CCN family member 2	CCN2_HUMAN	17	-42.023	0.57977	OA	Control
OA / Control	Q9NR12	Q9NR12	-0.787121	0.787121	0.0751218	0.137217	10	Q9NR12	PDLIM7	PDZ and LIM domain protein 7	PDLI7_HUMAN	8	-42.0501	0.579499	OA	Control
OA / Control	P60900	P60900	-0.789312	0.789312	0.159971	0.195762	12	P60900	PSMA6	Proteasome subunit alpha type-6	PSA6_HUMAN	9	-42.138	0.57862	OA	Control
OA / Control	O14950;P19105	O14950;P19105	-0.794652	0.794652	0.0386561	0.102045	12	O14950;P19105	MYL12B;MYL12A	Myosin regulatory light chain 12B;Myosin regulatory light chain 12A	ML12B_HUMAN;ML12A_HUMAN	8	-42.3518	0.576482	OA	Control
OA / Control	P55735	P55735	-0.799166	0.799166	0.357772	0.286218	12	P55735	SEC13	Protein SEC13 homolog	SEC13_HUMAN	4	-42.5319	0.574681	OA	Control
OA / Control	Q6YHK3	Q6YHK3	-0.800021	0.800021	0.936201	0.493066	10	Q6YHK3	CD109	CD109 antigen	CD109_HUMAN	2	-42.5659	0.574341	OA	Control
OA / Control	P00558	P00558	-0.800062	0.800062	0.574407	0.373564	12	P00558	PGK1	Phosphoglycerate kinase 1	PGK1_HUMAN	9	-42.5675	0.574325	OA	Control
OA / Control	P08236	P08236	-0.803329	0.803329	0.445739	0.32431	8	P08236	GUSB	Beta-glucuronidase	BGLR_HUMAN	3	-42.6974	0.573026	OA	Control
OA / Control	Q9Y608	Q9Y608	-0.80419	0.80419	0.0180831	0.0865795	8	Q9Y608	LRRFIP2	Leucine-rich repeat flightless-interacting protein 2	LRRF2_HUMAN	5	-42.7316	0.572684	OA	Control
OA / Control	P15374	P15374	-0.805046	0.805046	0.00150924	0.0342423	12	P15374	UCHL3	Ubiquitin carboxyl-terminal hydrolase isozyme L3	UCHL3_HUMAN	2	-42.7656	0.572344	OA	Control
OA / Control	P42785	P42785	-0.807645	0.807645	0.0956524	0.154171	12	P42785	PRCP	Lysosomal Pro-X carboxypeptidase	PCP_HUMAN	4	-42.8686	0.571314	OA	Control
OA / Control	Q9BV19	Q9BV19	-0.807961	0.807961	0.121524	0.174847	10	Q9BV19	C1orf50	Uncharacterized protein C1orf50	CA050_HUMAN	2	-42.8811	0.571189	OA	Control
OA / Control	P02765	P02765	-0.809936	0.809936	0.372665	0.292213	8	P02765	AHSG	Alpha-2-HS-glycoprotein	FETUA_HUMAN	1	-42.9593	0.570407	OA	Control
OA / Control	P46976	P46976	-0.810941	0.810941	0.00426754	0.0465943	8	P46976	GYG1	Glycogenin-1	GLYG_HUMAN	8	-42.999	0.57001	OA	Control
OA / Control	P29323	P29323	-0.814847	0.814847	0.129904	0.179217	12	P29323	EPHB2	Ephrin type-B receptor 2	EPHB2_HUMAN	6	-43.1531	0.568469	OA	Control
OA / Control	Q14699	Q14699	-0.817123	0.817123	0.197657	0.211941	8	Q14699	RFTN1	Raftlin	RFTN1_HUMAN	1	-43.2427	0.567573	OA	Control
OA / Control	P62310	P62310	-0.818954	0.818954	0.157193	0.194414	8	P62310	LSM3	U6 snRNA-associated Sm-like protein LSm3	LSM3_HUMAN	3	-43.3147	0.566853	OA	Control
OA / Control	P11279	P11279	-0.819728	0.819728	0.0236398	0.0889308	12	P11279	LAMP1	Lysosome-associated membrane glycoprotein 1	LAMP1_HUMAN	4	-43.3451	0.566549	OA	Control
OA / Control	P08670	P08670	-0.821107	0.821107	0.179436	0.201427	12	P08670	VIM	Vimentin	VIME_HUMAN	69	-43.3992	0.566008	OA	Control
OA / Control	P60842	P60842	-0.823804	0.823804	0.28612	0.25155	12	P60842	EIF4A1	Eukaryotic initiation factor 4A-I	IF4A1_HUMAN	9	-43.505	0.56495	OA	Control
OA / Control	O00233	O00233	-0.824601	0.824601	0.17446	0.200107	8	O00233	PSMD9	26S proteasome non-ATPase regulatory subunit 9	PSMD9_HUMAN	2	-43.5362	0.564638	OA	Control
OA / Control	P10253	P10253	-0.830221	0.830221	0.0119887	0.0773152	12	P10253	GAA	Lysosomal alpha-glucosidase	LYAG_HUMAN	13	-43.7557	0.562443	OA	Control
OA / Control	Q04721	Q04721	-0.830938	0.830938	0.124004	0.175718	8	Q04721	NOTCH2	Neurogenic locus notch homolog protein 2	NOTC2_HUMAN	8	-43.7836	0.562164	OA	Control
OA / Control	P43034	P43034	-0.836767	0.836767	0.0696584	0.133152	12	P43034	PAFAH1B1	Platelet-activating factor acetylhydrolase IB subunit beta	LIS1_HUMAN	11	-44.0103	0.559897	OA	Control
OA / Control	Q9UHG3	Q9UHG3	-0.837235	0.837235	0.0249424	0.090355	12	Q9UHG3	PCYOX1	Prenylcysteine oxidase 1	PCYOX_HUMAN	2	-44.0285	0.559715	OA	Control
OA / Control	P05067;Q5IS80	P05067;Q5IS80	-0.838388	0.838388	0.115304	0.170042	12	P05067;Q5IS80	APP	Amyloid-beta precursor protein	A4_HUMAN;A4_PANTR	19	-44.0732	0.559268	OA	Control
OA / Control	Q6P2I3;Q96GK7	Q6P2I3;Q96GK7	-0.839307	0.839307	0.143992	0.186481	10	Q6P2I3;Q96GK7	FAHD2B;FAHD2A	Fumarylacetoacetate hydrolase domain-containing protein 2B;Fumarylacetoacetate hydrolase domain-containing protein 2A	FAH2B_HUMAN;FAH2A_HUMAN	2	-44.1088	0.558912	OA	Control
OA / Control	O95817	O95817	-0.844247	0.844247	0.229756	0.22653	8	O95817	BAG3	BAG family molecular chaperone regulator 3	BAG3_HUMAN	8	-44.2999	0.557001	OA	Control
OA / Control	P15144	P15144	-0.845024	0.845024	0.0165333	0.0832418	10	P15144	ANPEP	Aminopeptidase N	AMPN_HUMAN	11	-44.3298	0.556702	OA	Control
OA / Control	P14550	P14550	-0.84617	0.84617	0.944056	0.495963	8	P14550	AKR1A1	Aldo-keto reductase family 1 member A1	AK1A1_HUMAN	2	-44.3741	0.556259	OA	Control
OA / Control	P04083	P04083	-0.849633	0.849633	0.127674	0.178518	12	P04083	ANXA1	Annexin A1	ANXA1_HUMAN	13	-44.5074	0.554926	OA	Control
OA / Control	P24821	P24821	-0.852025	0.852025	0.220011	0.223189	12	P24821	TNC	Tenascin	TENA_HUMAN	67	-44.5994	0.554006	OA	Control
OA / Control	P05121	P05121	-0.855987	0.855987	0.0307161	0.0958564	12	P05121	SERPINE1	Plasminogen activator inhibitor 1	PAI1_HUMAN	21	-44.7513	0.552487	OA	Control
OA / Control	Q9H299	Q9H299	-0.876676	0.876676	0.0716317	0.13357	10	Q9H299	SH3BGRL3	SH3 domain-binding glutamic acid-rich-like protein 3	SH3L3_HUMAN	3	-45.5379	0.544621	OA	Control
OA / Control	P49721	P49721	-0.882246	0.882246	0.18129	0.202073	12	P49721	PSMB2	Proteasome subunit beta type-2	PSB2_HUMAN	6	-45.7478	0.542522	OA	Control
OA / Control	O75369	O75369	-0.882952	0.882952	0.0395405	0.103263	12	O75369	FLNB	Filamin-B	FLNB_HUMAN	104	-45.7743	0.542257	OA	Control
OA / Control	Q9H2D6	Q9H2D6	-0.884197	0.884197	0.0409215	0.104108	12	Q9H2D6	TRIOBP	TRIO and F-actin-binding protein	TARA_HUMAN	10	-45.8211	0.541789	OA	Control
OA / Control	Q9H0E2	Q9H0E2	-0.885264	0.885264	0.0140315	0.0821891	12	Q9H0E2	TOLLIP	Toll-interacting protein	TOLIP_HUMAN	1	-45.8612	0.541388	OA	Control
OA / Control	Q9Y5Z4	Q9Y5Z4	-0.886126	0.886126	0.00801923	0.0625698	12	Q9Y5Z4	HEBP2	Heme-binding protein 2	HEBP2_HUMAN	1	-45.8935	0.541065	OA	Control
OA / Control	P03956	P03956	-0.88772	0.88772	0.177018	0.200126	12	P03956	MMP1	Interstitial collagenase	MMP1_HUMAN	28	-45.9533	0.540467	OA	Control
OA / Control	Q9Y639	Q9Y639	-0.898628	0.898628	0.198192	0.211941	8	Q9Y639	NPTN	Neuroplastin	NPTN_HUMAN	4	-46.3604	0.536396	OA	Control
OA / Control	P43686	P43686	-0.902232	0.902232	0.0609317	0.125846	12	P43686	PSMC4	26S proteasome regulatory subunit 6B	PRS6B_HUMAN	6	-46.4942	0.535058	OA	Control
OA / Control	Q92820	Q92820	-0.907094	0.907094	0.0187068	0.0875727	12	Q92820	GGH	Gamma-glutamyl hydrolase	GGH_HUMAN	7	-46.6742	0.533258	OA	Control
OA / Control	O00303	O00303	-0.911301	0.911301	0.0344581	0.0973525	10	O00303	EIF3F	Eukaryotic translation initiation factor 3 subunit F	EIF3F_HUMAN	7	-46.8295	0.531705	OA	Control
OA / Control	P06748	P06748	-0.913065	0.913065	0.0488581	0.111878	12	P06748	NPM1	Nucleophosmin	NPM_HUMAN	6	-46.8944	0.531056	OA	Control
OA / Control	Q15366	Q15366	-0.91677	0.91677	0.17065	0.199628	8	Q15366	PCBP2	Poly(rC)-binding protein 2	PCBP2_HUMAN	3	-47.0306	0.529694	OA	Control
OA / Control	Q6WCQ1	Q6WCQ1	-0.91736	0.91736	0.00792877	0.0625698	12	Q6WCQ1	MPRIP	Myosin phosphatase Rho-interacting protein	MPRIP_HUMAN	8	-47.0523	0.529477	OA	Control
OA / Control	O14979	O14979	-0.922968	0.922968	0.238152	0.22961	8	O14979	HNRNPDL	Heterogeneous nuclear ribonucleoprotein D-like	HNRDL_HUMAN	7	-47.2577	0.527423	OA	Control
OA / Control	P29401	P29401	-0.930767	0.930767	0.0368025	0.0989753	12	P29401	TKT	Transketolase	TKT_HUMAN	8	-47.5421	0.524579	OA	Control
OA / Control	Q5ZPR3	Q5ZPR3	-0.931301	0.931301	0.0305348	0.0958564	12	Q5ZPR3	CD276	CD276 antigen	CD276_HUMAN	3	-47.5615	0.524385	OA	Control
OA / Control	Q9H223	Q9H223	-0.931725	0.931725	0.116231	0.170042	8	Q9H223	EHD4	EH domain-containing protein 4	EHD4_HUMAN	4	-47.5769	0.524231	OA	Control
OA / Control	Q15691	Q15691	-0.934011	0.934011	0.13685	0.182466	12	Q15691	MAPRE1	Microtubule-associated protein RP/EB family member 1	MARE1_HUMAN	3	-47.6599	0.523401	OA	Control
OA / Control	P13647	P13647	-0.938202	0.938202	0.171885	0.199628	12	P13647	KRT5	Keratin, type II cytoskeletal 5	K2C5_HUMAN	13	-47.8117	0.521883	OA	Control
OA / Control	P46108	P46108	-0.943753	0.943753	0.00710273	0.0589898	12	P46108	CRK	Adapter molecule crk	CRK_HUMAN	6	-48.0121	0.519879	OA	Control
OA / Control	P46109	P46109	-0.949029	0.949029	0.276564	0.246528	12	P46109	CRKL	Crk-like protein	CRKL_HUMAN	4	-48.2019	0.517981	OA	Control
OA / Control	Q9BXJ1	Q9BXJ1	-0.949991	0.949991	0.475692	0.337037	10	Q9BXJ1	C1QTNF1	Complement C1q tumor necrosis factor-related protein 1	C1QT1_HUMAN	4	-48.2364	0.517636	OA	Control
OA / Control	P68402	P68402	-0.952681	0.952681	0.148915	0.188985	8	P68402	PAFAH1B2	Platelet-activating factor acetylhydrolase IB subunit alpha2	PA1B2_HUMAN	1	-48.3328	0.516672	OA	Control
OA / Control	Q02952	Q02952	-0.953595	0.953595	0.074291	0.136093	12	Q02952	AKAP12	A-kinase anchor protein 12	AKA12_HUMAN	6	-48.3656	0.516344	OA	Control
OA / Control	Q99471	Q99471	-0.958337	0.958337	0.0440882	0.105544	12	Q99471	PFDN5	Prefoldin subunit 5	PFD5_HUMAN	2	-48.535	0.51465	OA	Control
OA / Control	P98160	P98160	-0.964193	0.964193	0.000432835	0.0254153	12	P98160	HSPG2	Basement membrane-specific heparan sulfate proteoglycan core protein	PGBM_HUMAN	143	-48.7435	0.512565	OA	Control
OA / Control	P54920	P54920	-0.965595	0.965595	0.00976455	0.0685689	10	P54920	NAPA	Alpha-soluble NSF attachment protein	SNAA_HUMAN	2	-48.7933	0.512067	OA	Control
OA / Control	Q96G01	Q96G01	-0.96605	0.96605	0.289958	0.252763	8	Q96G01	BICD1	Protein bicaudal D homolog 1	BICD1_HUMAN	1	-48.8094	0.511906	OA	Control
OA / Control	Q92859	Q92859	-0.966292	0.966292	0.12733	0.178512	12	Q92859	NEO1	Neogenin	NEO1_HUMAN	17	-48.818	0.51182	OA	Control
OA / Control	P42166;P42167	P42166;P42167	-0.967897	0.967897	0.365115	0.289527	8	P42166;P42167	TMPO	Lamina-associated polypeptide 2, isoform alpha;Lamina-associated polypeptide 2, isoforms beta/gamma	LAP2A_HUMAN;LAP2B_HUMAN	2	-48.8749	0.511251	OA	Control
OA / Control	P32119	P32119	-0.96907	0.96907	0.0175152	0.0857908	12	P32119	PRDX2	Peroxiredoxin-2	PRDX2_HUMAN	8	-48.9165	0.510835	OA	Control
OA / Control	Q86UE4	Q86UE4	-0.970667	0.970667	0.21571	0.221415	8	Q86UE4	MTDH	Protein LYRIC	LYRIC_HUMAN	1	-48.973	0.51027	OA	Control
OA / Control	Q9P1F3	Q9P1F3	-0.972129	0.972129	0.757575	0.440278	10	Q9P1F3	ABRACL	Costars family protein ABRACL	ABRAL_HUMAN	3	-49.0247	0.509753	OA	Control
OA / Control	Q07092	Q07092	-0.977018	0.977018	0.508727	0.348337	8	Q07092	COL16A1	Collagen alpha-1(XVI) chain	COGA1_HUMAN	4	-49.1971	0.508029	OA	Control
OA / Control	Q9BVG4	Q9BVG4	-0.978593	0.978593	0.0137983	0.0821891	10	Q9BVG4	PBDC1	Protein PBDC1	PBDC1_HUMAN	2	-49.2526	0.507474	OA	Control
OA / Control	Q13433	Q13433	-0.981064	0.981064	0.0364007	0.0986171	8	Q13433	SLC39A6	Zinc transporter ZIP6	S39A6_HUMAN	3	-49.3394	0.506606	OA	Control
OA / Control	P61981	P61981	-0.981915	0.981915	0.0360119	0.0986171	8	P61981	YWHAG	14-3-3 protein gamma	1433G_HUMAN	5	-49.3693	0.506307	OA	Control
OA / Control	Q99497	Q99497	-0.982224	0.982224	0.091982	0.153956	8	Q99497	PARK7	Parkinson disease protein 7	PARK7_HUMAN	2	-49.3801	0.506199	OA	Control
OA / Control	Q16706	Q16706	-0.982954	0.982954	0.0672535	0.132412	10	Q16706	MAN2A1	Alpha-mannosidase 2	MA2A1_HUMAN	6	-49.4057	0.505943	OA	Control
OA / Control	P00441	P00441	-0.984324	0.984324	0.121775	0.174847	12	P00441	SOD1	Superoxide dismutase [Cu-Zn]	SODC_HUMAN	5	-49.4538	0.505462	OA	Control
OA / Control	Q8IWC1	Q8IWC1	-0.988475	0.988475	0.294764	0.255398	8	Q8IWC1	MAP7D3	MAP7 domain-containing protein 3	MA7D3_HUMAN	1	-49.599	0.50401	OA	Control
OA / Control	P04004	P04004	-0.990367	0.990367	0.00422082	0.0465943	12	P04004	VTN	Vitronectin	VTNC_HUMAN	2	-49.665	0.50335	OA	Control
OA / Control	Q06830	Q06830	-0.994012	0.994012	0.0423143	0.104108	10	Q06830	PRDX1	Peroxiredoxin-1	PRDX1_HUMAN	13	-49.792	0.50208	OA	Control
OA / Control	P14923	P14923	-0.99412	0.99412	0.00735846	0.0589898	12	P14923	JUP	Junction plakoglobin	PLAK_HUMAN	14	-49.7958	0.502042	OA	Control
OA / Control	P05388	P05388	-0.994681	0.994681	0.157134	0.194414	12	P05388	RPLP0	Large ribosomal subunit protein uL10	RLA0_HUMAN	8	-49.8153	0.501847	OA	Control
OA / Control	P27797	P27797	-0.994879	0.994879	0.107791	0.165615	12	P27797	CALR	Calreticulin	CALR_HUMAN	10	-49.8222	0.501778	OA	Control
OA / Control	Q9BQA1	Q9BQA1	-0.996008	0.996008	0.322139	0.270016	12	Q9BQA1	WDR77	Methylosome protein WDR77	MEP50_HUMAN	2	-49.8615	0.501385	OA	Control
OA / Control	Q4L180	Q4L180	-0.997162	0.997162	0.427527	0.318253	12	Q4L180	FILIP1L	Filamin A-interacting protein 1-like	FIL1L_HUMAN	6	-49.9015	0.500985	OA	Control
OA / Control	P26599	P26599	-0.997214	0.997214	0.0338595	0.0965686	12	P26599	PTBP1	Polypyrimidine tract-binding protein 1	PTBP1_HUMAN	3	-49.9034	0.500966	OA	Control
OA / Control	Q15019	Q15019	-0.998286	0.998286	0.0928585	0.153956	12	Q15019	SEPTIN2	Septin-2	SEPT2_HUMAN	16	-49.9405	0.500595	OA	Control
OA / Control	P10586	P10586	-0.999969	0.999969	0.0948789	0.154148	12	P10586	PTPRF	Receptor-type tyrosine-protein phosphatase F	PTPRF_HUMAN	21	-49.9989	0.500011	OA	Control
OA / Control	Q14019	Q14019	-1.00143	1.00143	0.117637	0.171643	10	Q14019	COTL1	Coactosin-like protein	COTL1_HUMAN	3	-50.0497	0.499503	OA	Control
OA / Control	P05387	P05387	-1.00361	1.00361	0.115482	0.170042	12	P05387	RPLP2	Large ribosomal subunit protein P2	RLA2_HUMAN	4	-50.125	0.49875	OA	Control
OA / Control	Q03252	Q03252	-1.00393	1.00393	0.0204001	0.0883073	12	Q03252	LMNB2	Lamin-B2	LMNB2_HUMAN	30	-50.1361	0.498639	OA	Control
OA / Control	P04899	P04899	-1.00719	1.00719	0.0198666	0.0876267	12	P04899	GNAI2	Guanine nucleotide-binding protein G(i) subunit alpha-2	GNAI2_HUMAN	5	-50.2487	0.497513	OA	Control
OA / Control	P46379	P46379	-1.01046	1.01046	0.130418	0.179217	8	P46379	BAG6	Large proline-rich protein BAG6	BAG6_HUMAN	3	-50.3611	0.496389	OA	Control
OA / Control	O95777	O95777	-1.01165	1.01165	0.0271119	0.0944086	10	O95777	LSM8	U6 snRNA-associated Sm-like protein LSm8	LSM8_HUMAN	2	-50.4021	0.495979	OA	Control
OA / Control	Q9Y2E5	Q9Y2E5	-1.01465	1.01465	0.226769	0.226054	10	Q9Y2E5	MAN2B2	Epididymis-specific alpha-mannosidase	MA2B2_HUMAN	2	-50.5051	0.494949	OA	Control
OA / Control	O43464	O43464	-1.01706	1.01706	0.255844	0.237087	12	O43464	HTRA2	Serine protease HTRA2, mitochondrial	HTRA2_HUMAN	6	-50.5879	0.494121	OA	Control
OA / Control	Q9UBQ5	Q9UBQ5	-1.03344	1.03344	0.36282	0.289158	8	Q9UBQ5	EIF3K	Eukaryotic translation initiation factor 3 subunit K	EIF3K_HUMAN	2	-51.1455	0.488545	OA	Control
OA / Control	O75781	O75781	-1.0477	1.0477	0.131739	0.179795	8	O75781	PALM	Paralemmin-1	PALM_HUMAN	1	-51.626	0.48374	OA	Control
OA / Control	Q5T749	Q5T749	-1.04889	1.04889	0.0195211	0.0876267	8	Q5T749	KPRP	Keratinocyte proline-rich protein	KPRP_HUMAN	4	-51.6661	0.483339	OA	Control
OA / Control	Q9NYL9	Q9NYL9	-1.04954	1.04954	0.0323182	0.0958564	12	Q9NYL9	TMOD3	Tropomodulin-3	TMOD3_HUMAN	7	-51.6879	0.483121	OA	Control
OA / Control	P10599	P10599	-1.05094	1.05094	0.112113	0.167111	12	P10599	TXN	Thioredoxin	THIO_HUMAN	8	-51.7348	0.482652	OA	Control
OA / Control	P40123	P40123	-1.05546	1.05546	0.000499263	0.0254153	12	P40123	CAP2	Adenylyl cyclase-associated protein 2	CAP2_HUMAN	4	-51.8856	0.481144	OA	Control
OA / Control	O75531	O75531	-1.05714	1.05714	0.0485801	0.111878	12	O75531	BANF1	Barrier-to-autointegration factor	BAF_HUMAN	7	-51.9416	0.480584	OA	Control
OA / Control	P30044	P30044	-1.05763	1.05763	0.0604142	0.125186	12	P30044	PRDX5	Peroxiredoxin-5, mitochondrial	PRDX5_HUMAN	3	-51.9578	0.480422	OA	Control
OA / Control	P62979	P62979	-1.06765	1.06765	0.0135771	0.0821891	10	P62979	RPS27A	Ubiquitin-ribosomal protein eS31 fusion protein	RS27A_HUMAN	6	-52.2905	0.477095	OA	Control
OA / Control	P39687	P39687	-1.07036	1.07036	0.47955	0.337911	8	P39687	ANP32A	Acidic leucine-rich nuclear phosphoprotein 32 family member A	AN32A_HUMAN	3	-52.3798	0.476202	OA	Control
OA / Control	Q13185	Q13185	-1.0725	1.0725	0.177178	0.200126	12	Q13185	CBX3	Chromobox protein homolog 3	CBX3_HUMAN	3	-52.4507	0.475493	OA	Control
OA / Control	P37802	P37802	-1.07364	1.07364	0.00302622	0.0438831	12	P37802	TAGLN2	Transgelin-2	TAGL2_HUMAN	14	-52.4882	0.475118	OA	Control
OA / Control	Q9P0K7	Q9P0K7	-1.08558	1.08558	0.118645	0.172376	12	Q9P0K7	RAI14	Ankycorbin	RAI14_HUMAN	21	-52.8797	0.471203	OA	Control
OA / Control	P40925	P40925	-1.08583	1.08583	0.902528	0.482868	8	P40925	MDH1	Malate dehydrogenase, cytoplasmic	MDHC_HUMAN	2	-52.8877	0.471123	OA	Control
OA / Control	Q9BR76	Q9BR76	-1.08744	1.08744	0.02447	0.0899441	8	Q9BR76	CORO1B	Coronin-1B	COR1B_HUMAN	5	-52.9404	0.470596	OA	Control
OA / Control	P02462	P02462	-1.09116	1.09116	0.0163899	0.0832418	12	P02462	COL4A1	Collagen alpha-1(IV) chain	CO4A1_HUMAN	19	-53.0615	0.469385	OA	Control
OA / Control	P27816	P27816	-1.09215	1.09215	0.00440778	0.0465943	12	P27816	MAP4	Microtubule-associated protein 4	MAP4_HUMAN	17	-53.0938	0.469062	OA	Control
OA / Control	P31948	P31948	-1.09472	1.09472	0.0261642	0.0928977	12	P31948	STIP1	Stress-induced-phosphoprotein 1	STIP1_HUMAN	15	-53.1774	0.468226	OA	Control
OA / Control	P04264	P04264	-1.09507	1.09507	0.00103081	0.0312084	12	P04264	KRT1	Keratin, type II cytoskeletal 1	K2C1_HUMAN	35	-53.1886	0.468114	OA	Control
OA / Control	P12829	P12829	-1.09816	1.09816	0.606693	0.387186	8	P12829	MYL4	Myosin light chain 4	MYL4_HUMAN	1	-53.2887	0.467113	OA	Control
OA / Control	Q9BXJ4	Q9BXJ4	-1.10245	1.10245	0.0150352	0.0832418	10	Q9BXJ4	C1QTNF3	Complement C1q tumor necrosis factor-related protein 3	C1QT3_HUMAN	1	-53.4275	0.465725	OA	Control
OA / Control	O75347	O75347	-1.10268	1.10268	0.0939267	0.153956	8	O75347	TBCA	Tubulin-specific chaperone A	TBCA_HUMAN	5	-53.4349	0.465651	OA	Control
OA / Control	Q99733	Q99733	-1.10605	1.10605	0.0720867	0.13357	8	Q99733	NAP1L4	Nucleosome assembly protein 1-like 4	NP1L4_HUMAN	1	-53.5434	0.464566	OA	Control
OA / Control	O15031	O15031	-1.10625	1.10625	0.0157071	0.0832418	12	O15031	PLXNB2	Plexin-B2	PLXB2_HUMAN	11	-53.55	0.4645	OA	Control
OA / Control	P10124	P10124	-1.11473	1.11473	0.0681019	0.132673	8	P10124	SRGN	Serglycin	SRGN_HUMAN	4	-53.8222	0.461778	OA	Control
OA / Control	P13473	P13473	-1.11479	1.11479	0.0164935	0.0832418	12	P13473	LAMP2	Lysosome-associated membrane glycoprotein 2	LAMP2_HUMAN	3	-53.8243	0.461757	OA	Control
OA / Control	Q15075	Q15075	-1.11482	1.11482	0.0431836	0.104969	12	Q15075	EEA1	Early endosome antigen 1	EEA1_HUMAN	90	-53.8252	0.461748	OA	Control
OA / Control	Q9UK22	Q9UK22	-1.11612	1.11612	0.0926095	0.153956	12	Q9UK22	FBXO2	F-box only protein 2	FBX2_HUMAN	5	-53.8667	0.461333	OA	Control
OA / Control	P35613	P35613	-1.11931	1.11931	0.189116	0.206973	12	P35613	BSG	Basigin	BASI_HUMAN	4	-53.9685	0.460315	OA	Control
OA / Control	O00425	O00425	-1.12076	1.12076	0.159453	0.195762	8	O00425	IGF2BP3	Insulin-like growth factor 2 mRNA-binding protein 3	IF2B3_HUMAN	1	-54.0148	0.459852	OA	Control
OA / Control	Q9H4G4	Q9H4G4	-1.12356	1.12356	0.0235084	0.0889308	12	Q9H4G4	GLIPR2	Golgi-associated plant pathogenesis-related protein 1	GAPR1_HUMAN	2	-54.1039	0.458961	OA	Control
OA / Control	O60888	O60888	-1.12514	1.12514	0.019774	0.0876267	10	O60888	CUTA	Protein CutA	CUTA_HUMAN	3	-54.1542	0.458458	OA	Control
OA / Control	Q0ZGT2	Q0ZGT2	-1.13147	1.13147	0.0160012	0.0832418	10	Q0ZGT2	NEXN	Nexilin	NEXN_HUMAN	9	-54.3548	0.456452	OA	Control
OA / Control	P02533	P02533	-1.13722	1.13722	0.068436	0.132673	12	P02533	KRT14	Keratin, type I cytoskeletal 14	K1C14_HUMAN	26	-54.5365	0.454635	OA	Control
OA / Control	O60565	O60565	-1.14135	1.14135	0.189228	0.206973	10	O60565	GREM1	Gremlin-1	GREM1_HUMAN	9	-54.6666	0.453334	OA	Control
OA / Control	Q96IZ0	Q96IZ0	-1.14652	1.14652	0.10875	0.165615	12	Q96IZ0	PAWR	PRKC apoptosis WT1 regulator protein	PAWR_HUMAN	8	-54.8287	0.451713	OA	Control
OA / Control	Q6NZI2	Q6NZI2	-1.14716	1.14716	0.144455	0.186698	12	Q6NZI2	CAVIN1	Caveolae-associated protein 1	CAVN1_HUMAN	8	-54.8487	0.451513	OA	Control
OA / Control	P30086	P30086	-1.14878	1.14878	0.000708294	0.0312084	12	P30086	PEBP1	Phosphatidylethanolamine-binding protein 1	PEBP1_HUMAN	5	-54.8994	0.451006	OA	Control
OA / Control	P47756	P47756	-1.15849	1.15849	0.151048	0.189786	12	P47756	CAPZB	F-actin-capping protein subunit beta	CAPZB_HUMAN	7	-55.202	0.44798	OA	Control
OA / Control	P29692	P29692	-1.16414	1.16414	0.0023216	0.0408941	12	P29692	EEF1D	Elongation factor 1-delta	EF1D_HUMAN	10	-55.3771	0.446229	OA	Control
OA / Control	Q86V48	Q86V48	-1.1651	1.1651	0.129959	0.179217	8	Q86V48	LUZP1	Leucine zipper protein 1	LUZP1_HUMAN	4	-55.4066	0.445934	OA	Control
OA / Control	P30101	P30101	-1.16513	1.16513	0.169122	0.199628	12	P30101	PDIA3	Protein disulfide-isomerase A3	PDIA3_HUMAN	21	-55.4074	0.445926	OA	Control
OA / Control	P04439	P04439	-1.16752	1.16752	0.103473	0.160858	10	P04439	HLA-A	HLA class I histocompatibility antigen, A alpha chain	HLAA_HUMAN	2	-55.4813	0.445187	OA	Control
OA / Control	Q5D862	Q5D862	-1.17246	1.17246	0.0548644	0.119517	12	Q5D862	FLG2	Filaggrin-2	FILA2_HUMAN	4	-55.6336	0.443664	OA	Control
OA / Control	P62857	P62857	-1.18088	1.18088	0.446378	0.32431	8	P62857	RPS28	Small ribosomal subunit protein eS28	RS28_HUMAN	3	-55.8919	0.441081	OA	Control
OA / Control	P10619	P10619	-1.18165	1.18165	0.0330644	0.0958564	8	P10619	CTSA	Lysosomal protective protein	PPGB_HUMAN	2	-55.9154	0.440846	OA	Control
OA / Control	P02795;P04732;P13640;P80297;Q8N339	P02795;P04732;P13640;P80297;Q8N339	-1.18648	1.18648	0.204137	0.215926	8	P02795;P04732;P13640;P80297;Q8N339	MT2A;MT1E;MT1G;MT1X;MT1M	Metallothionein-2;Metallothionein-1E;Metallothionein-1G;Metallothionein-1X;Metallothionein-1M	MT2_HUMAN;MT1E_HUMAN;MT1G_HUMAN;MT1X_HUMAN;MT1M_HUMAN	2	-56.0626	0.439374	OA	Control
OA / Control	P07602	P07602	-1.18921	1.18921	0.00151706	0.0342423	12	P07602	PSAP	Prosaposin	SAP_HUMAN	13	-56.1458	0.438542	OA	Control
OA / Control	Q9UBI6	Q9UBI6	-1.19182	1.19182	0.0309548	0.0958564	12	Q9UBI6	GNG12	Guanine nucleotide-binding protein G(I)/G(S)/G(O) subunit gamma-12	GBG12_HUMAN	2	-56.2251	0.437749	OA	Control
OA / Control	P63220	P63220	-1.19723	1.19723	0.050009	0.113282	12	P63220	RPS21	Small ribosomal subunit protein eS21	RS21_HUMAN	8	-56.3887	0.436113	OA	Control
OA / Control	P15924	P15924	-1.19987	1.19987	0.00419247	0.0465943	12	P15924	DSP	Desmoplakin	DESP_HUMAN	27	-56.4687	0.435313	OA	Control
OA / Control	O75083	O75083	-1.20127	1.20127	0.00337758	0.044969	12	O75083	WDR1	WD repeat-containing protein 1	WDR1_HUMAN	16	-56.5109	0.434891	OA	Control
OA / Control	Q16881	Q16881	-1.20137	1.20137	0.0701811	0.133197	12	Q16881	TXNRD1	Thioredoxin reductase 1, cytoplasmic	TRXR1_HUMAN	13	-56.5137	0.434863	OA	Control
OA / Control	Q9UHV9	Q9UHV9	-1.20998	1.20998	0.16169	0.195762	8	Q9UHV9	PFDN2	Prefoldin subunit 2	PFD2_HUMAN	2	-56.7725	0.432275	OA	Control
OA / Control	Q9Y5F8	Q9Y5F8	-1.21138	1.21138	0.0565999	0.119636	10	Q9Y5F8	PCDHGB7	Protocadherin gamma-B7	PCDGJ_HUMAN	2	-56.8144	0.431856	OA	Control
OA / Control	Q99439	Q99439	-1.21283	1.21283	3.10516e-05	0.00654154	12	Q99439	CNN2	Calponin-2	CNN2_HUMAN	6	-56.858	0.43142	OA	Control
OA / Control	P60660	P60660	-1.21919	1.21919	0.172244	0.199628	12	P60660	MYL6	Myosin light polypeptide 6	MYL6_HUMAN	14	-57.0478	0.429522	OA	Control
OA / Control	P35579	P35579	-1.22855	1.22855	0.160137	0.195762	12	P35579	MYH9	Myosin-9	MYH9_HUMAN	147	-57.3253	0.426747	OA	Control
OA / Control	P35556	P35556	-1.2323	1.2323	0.161473	0.195762	12	P35556	FBN2	Fibrillin-2	FBN2_HUMAN	86	-57.4362	0.425638	OA	Control
OA / Control	P35527	P35527	-1.23375	1.23375	6.22073e-05	0.00982875	12	P35527	KRT9	Keratin, type I cytoskeletal 9	K1C9_HUMAN	19	-57.4788	0.425212	OA	Control
OA / Control	P12107	P12107	-1.23608	1.23608	0.0421481	0.104108	12	P12107	COL11A1	Collagen alpha-1(XI) chain	COBA1_HUMAN	25	-57.5474	0.424526	OA	Control
OA / Control	Q99538	Q99538	-1.25238	1.25238	0.0706525	0.13357	10	Q99538	LGMN	Legumain	LGMN_HUMAN	1	-58.0246	0.419754	OA	Control
OA / Control	Q01658	Q01658	-1.25375	1.25375	0.0400645	0.103905	8	Q01658	DR1	Protein Dr1	NC2B_HUMAN	1	-58.0644	0.419356	OA	Control
OA / Control	P01040	P01040	-1.25604	1.25604	0.0558342	0.119517	8	P01040	CSTA	Cystatin-A	CYTA_HUMAN	1	-58.1309	0.418691	OA	Control
OA / Control	P78324	P78324	-1.25631	1.25631	0.00101549	0.0312084	12	P78324	SIRPA	Tyrosine-protein phosphatase non-receptor type substrate 1	SHPS1_HUMAN	5	-58.1386	0.418614	OA	Control
OA / Control	Q4ZHG4	Q4ZHG4	-1.26127	1.26127	0.0123748	0.0782391	12	Q4ZHG4	FNDC1	Fibronectin type III domain-containing protein 1	FNDC1_HUMAN	8	-58.2822	0.417178	OA	Control
OA / Control	P43243	P43243	-1.26425	1.26425	0.22383	0.224185	8	P43243	MATR3	Matrin-3	MATR3_HUMAN	3	-58.3685	0.416315	OA	Control
OA / Control	P11717	P11717	-1.26665	1.26665	0.1233	0.175272	12	P11717	IGF2R	Cation-independent mannose-6-phosphate receptor	MPRI_HUMAN	48	-58.4377	0.415623	OA	Control
OA / Control	Q6ZMP0	Q6ZMP0	-1.26827	1.26827	0.0452712	0.107562	12	Q6ZMP0	THSD4	Thrombospondin type-1 domain-containing protein 4	THSD4_HUMAN	13	-58.4844	0.415156	OA	Control
OA / Control	P61289	P61289	-1.28744	1.28744	0.0192614	0.0876267	12	P61289	PSME3	Proteasome activator complex subunit 3	PSME3_HUMAN	3	-59.0323	0.409677	OA	Control
OA / Control	P49006	P49006	-1.29192	1.29192	0.0165957	0.0832418	8	P49006	MARCKSL1	MARCKS-related protein	MRP_HUMAN	2	-59.1594	0.408406	OA	Control
OA / Control	P07996	P07996	-1.29312	1.29312	0.0106463	0.0719717	12	P07996	THBS1	Thrombospondin-1	TSP1_HUMAN	47	-59.1933	0.408067	OA	Control
OA / Control	Q16851	Q16851	-1.29361	1.29361	0.0916538	0.153956	12	Q16851	UGP2	UTP--glucose-1-phosphate uridylyltransferase	UGPA_HUMAN	15	-59.2072	0.407928	OA	Control
OA / Control	P16949	P16949	-1.29976	1.29976	0.21354	0.220797	8	P16949	STMN1	Stathmin	STMN1_HUMAN	5	-59.3806	0.406194	OA	Control
OA / Control	P21589	P21589	-1.3079	1.3079	0.0231988	0.0889308	12	P21589	NT5E	5'-nucleotidase	5NTD_HUMAN	16	-59.6093	0.403907	OA	Control
OA / Control	P15289	P15289	-1.31185	1.31185	0.422381	0.316285	12	P15289	ARSA	Arylsulfatase A	ARSA_HUMAN	3	-59.7196	0.402804	OA	Control
OA / Control	P22392	P22392	-1.31217	1.31217	0.0241302	0.0899441	12	P22392	NME2	Nucleoside diphosphate kinase B	NDKB_HUMAN	7	-59.7286	0.402714	OA	Control
OA / Control	P35908	P35908	-1.31937	1.31937	0.0189833	0.0875727	12	P35908	KRT2	Keratin, type II cytoskeletal 2 epidermal	K22E_HUMAN	38	-59.929	0.40071	OA	Control
OA / Control	P80723	P80723	-1.32331	1.32331	0.0477372	0.111878	8	P80723	BASP1	Brain acid soluble protein 1	BASP1_HUMAN	6	-60.0384	0.399616	OA	Control
OA / Control	Q16186	Q16186	-1.32506	1.32506	0.177327	0.200126	8	Q16186	ADRM1	Proteasomal ubiquitin receptor ADRM1	ADRM1_HUMAN	1	-60.0868	0.399132	OA	Control
OA / Control	Q86XX4	Q86XX4	-1.32658	1.32658	0.0278519	0.0944086	12	Q86XX4	FRAS1	Extracellular matrix organizing protein FRAS1	FRAS1_HUMAN	22	-60.1288	0.398712	OA	Control
OA / Control	P15531	P15531	-1.32867	1.32867	0.204651	0.215926	12	P15531	NME1	Nucleoside diphosphate kinase A	NDKA_HUMAN	1	-60.1865	0.398135	OA	Control
OA / Control	Q9BRF8	Q9BRF8	-1.3419	1.3419	0.0421608	0.104108	10	Q9BRF8	CPPED1	Serine/threonine-protein phosphatase CPPED1	CPPED_HUMAN	4	-60.5499	0.394501	OA	Control
OA / Control	P05386	P05386	-1.3463	1.3463	0.0109305	0.0725285	12	P05386	RPLP1	Large ribosomal subunit protein P1	RLA1_HUMAN	2	-60.6701	0.393299	OA	Control
OA / Control	O75886	O75886	-1.35266	1.35266	0.150886	0.189786	10	O75886	STAM2	Signal transducing adapter molecule 2	STAM2_HUMAN	2	-60.8431	0.391569	OA	Control
OA / Control	P00491	P00491	-1.3566	1.3566	0.0184477	0.0875727	10	P00491	PNP	Purine nucleoside phosphorylase	PNPH_HUMAN	5	-60.9499	0.390501	OA	Control
OA / Control	Q15904	Q15904	-1.36473	1.36473	0.0232607	0.0889308	12	Q15904	ATP6AP1	V-type proton ATPase subunit S1	VAS1_HUMAN	2	-61.1694	0.388306	OA	Control
OA / Control	P01008	P01008	-1.36756	1.36756	0.184393	0.203735	8	P01008	SERPINC1	Antithrombin-III	ANT3_HUMAN	2	-61.2455	0.387545	OA	Control
OA / Control	P58546	P58546	-1.36828	1.36828	0.139772	0.18441	8	P58546	MTPN	Myotrophin	MTPN_HUMAN	3	-61.2646	0.387354	OA	Control
OA / Control	P06702	P06702	-1.37544	1.37544	0.08119	0.143432	10	P06702	S100A9	Protein S100-A9	S10A9_HUMAN	2	-61.4564	0.385436	OA	Control
OA / Control	P26006	P26006	-1.38019	1.38019	0.0235483	0.0889308	12	P26006	ITGA3	Integrin alpha-3	ITA3_HUMAN	13	-61.5831	0.384169	OA	Control
OA / Control	P07737	P07737	-1.39318	1.39318	0.0423704	0.104108	12	P07737	PFN1	Profilin-1	PROF1_HUMAN	9	-61.9275	0.380725	OA	Control
OA / Control	Q6IAA8	Q6IAA8	-1.39357	1.39357	0.309199	0.264073	8	Q6IAA8	LAMTOR1	Ragulator complex protein LAMTOR1	LTOR1_HUMAN	3	-61.9377	0.380623	OA	Control
OA / Control	P24666	P24666	-1.39938	1.39938	0.270206	0.243262	8	P24666	ACP1	Low molecular weight phosphotyrosine protein phosphatase	PPAC_HUMAN	5	-62.0907	0.379093	OA	Control
OA / Control	P07339	P07339	-1.40187	1.40187	0.001032	0.0312084	12	P07339	CTSD	Cathepsin D	CATD_HUMAN	10	-62.1561	0.378439	OA	Control
OA / Control	P24534	P24534	-1.42011	1.42011	0.0513987	0.114784	12	P24534	EEF1B2	Elongation factor 1-beta	EF1B_HUMAN	7	-62.6316	0.373684	OA	Control
OA / Control	P55010	P55010	-1.42024	1.42024	0.277082	0.246642	8	P55010	EIF5	Eukaryotic translation initiation factor 5	IF5_HUMAN	2	-62.635	0.37365	OA	Control
OA / Control	O43504	O43504	-1.4389	1.4389	0.149721	0.189247	8	O43504	LAMTOR5	Ragulator complex protein LAMTOR5	LTOR5_HUMAN	1	-63.1152	0.368848	OA	Control
OA / Control	P55854;P61956;Q6EEV6	P55854;P61956;Q6EEV6	-1.44371	1.44371	0.0513452	0.114784	8	P55854;P61956;Q6EEV6	SUMO3;SUMO2;SUMO4	Small ubiquitin-related modifier 3;Small ubiquitin-related modifier 2;Small ubiquitin-related modifier 4	SUMO3_HUMAN;SUMO2_HUMAN;SUMO4_HUMAN	1	-63.2379	0.367621	OA	Control
OA / Control	Q5T750	Q5T750	-1.44622	1.44622	0.070898	0.13357	8	Q5T750	KPLCE	Protein KPLCE	KPLCE_HUMAN	2	-63.3019	0.366981	OA	Control
OA / Control	P51688	P51688	-1.44811	1.44811	0.163399	0.196807	12	P51688	SGSH	N-sulphoglucosamine sulphohydrolase	SPHM_HUMAN	8	-63.3498	0.366502	OA	Control
OA / Control	Q9Y3B8	Q9Y3B8	-1.45112	1.45112	0.0667876	0.131905	12	Q9Y3B8	REXO2	Oligoribonuclease, mitochondrial	ORN_HUMAN	2	-63.4261	0.365739	OA	Control
OA / Control	Q15185	Q15185	-1.45394	1.45394	0.0440814	0.105544	12	Q15185	PTGES3	Prostaglandin E synthase 3	TEBP_HUMAN	4	-63.4976	0.365024	OA	Control
OA / Control	P05787	P05787	-1.45672	1.45672	0.00737372	0.0589898	12	P05787	KRT8	Keratin, type II cytoskeletal 8	K2C8_HUMAN	40	-63.568	0.36432	OA	Control
OA / Control	P62873	P62873	-1.46865	1.46865	0.0144351	0.0821891	12	P62873	GNB1	Guanine nucleotide-binding protein G(I)/G(S)/G(T) subunit beta-1	GBB1_HUMAN	4	-63.8681	0.361319	OA	Control
OA / Control	Q9BRA2	Q9BRA2	-1.47414	1.47414	0.066086	0.131341	8	Q9BRA2	TXNDC17	Thioredoxin domain-containing protein 17	TXD17_HUMAN	5	-64.0051	0.359949	OA	Control
OA / Control	O43155	O43155	-1.47887	1.47887	0.00121825	0.0312084	10	O43155	FLRT2	Leucine-rich repeat transmembrane protein FLRT2	FLRT2_HUMAN	6	-64.1231	0.358769	OA	Control
OA / Control	P61604	P61604	-1.48729	1.48729	0.0722798	0.13357	8	P61604	HSPE1	10 kDa heat shock protein, mitochondrial	CH10_HUMAN	6	-64.3317	0.356683	OA	Control
OA / Control	O75348	O75348	-1.50097	1.50097	0.24082	0.231305	8	O75348	ATP6V1G1	V-type proton ATPase subunit G 1	VATG1_HUMAN	2	-64.6684	0.353316	OA	Control
OA / Control	Q9Y2I8	Q9Y2I8	-1.51078	1.51078	0.0359195	0.0986171	10	Q9Y2I8	WDR37	WD repeat-containing protein 37	WDR37_HUMAN	1	-64.9079	0.350921	OA	Control
OA / Control	Q96HC4	Q96HC4	-1.51463	1.51463	0.0214808	0.0889308	12	Q96HC4	PDLIM5	PDZ and LIM domain protein 5	PDLI5_HUMAN	10	-65.0013	0.349987	OA	Control
OA / Control	Q12904	Q12904	-1.53398	1.53398	0.220871	0.223634	8	Q12904	AIMP1	Aminoacyl tRNA synthase complex-interacting multifunctional protein 1	AIMP1_HUMAN	4	-65.4678	0.345322	OA	Control
OA / Control	P13645	P13645	-1.54325	1.54325	0.00557706	0.0510826	12	P13645	KRT10	Keratin, type I cytoskeletal 10	K1C10_HUMAN	31	-65.6889	0.343111	OA	Control
OA / Control	P31151	P31151	-1.55173	1.55173	0.0244785	0.0899441	10	P31151	S100A7	Protein S100-A7	S10A7_HUMAN	4	-65.89	0.3411	OA	Control
OA / Control	Q15121	Q15121	-1.55574	1.55574	0.041421	0.104108	12	Q15121	PEA15	Astrocytic phosphoprotein PEA-15	PEA15_HUMAN	1	-65.9845	0.340155	OA	Control
OA / Control	Q15942	Q15942	-1.55629	1.55629	0.00440269	0.0465943	8	Q15942	ZYX	Zyxin	ZYX_HUMAN	9	-65.9976	0.340024	OA	Control
OA / Control	Q8N1N4	Q8N1N4	-1.56625	1.56625	0.0201042	0.0876267	12	Q8N1N4	KRT78	Keratin, type II cytoskeletal 78	K2C78_HUMAN	5	-66.2315	0.337685	OA	Control
OA / Control	Q01518	Q01518	-1.56745	1.56745	0.0377409	0.100642	12	Q01518	CAP1	Adenylyl cyclase-associated protein 1	CAP1_HUMAN	15	-66.2596	0.337404	OA	Control
OA / Control	P04156;P61768	P04156;P61768	-1.57153	1.57153	0.0201015	0.0876267	8	P04156;P61768	PRNP	Major prion protein	PRIO_HUMAN;PRIO_PANTR	2	-66.3548	0.336452	OA	Control
OA / Control	P52907	P52907	-1.57457	1.57457	0.0328656	0.0958564	8	P52907	CAPZA1	F-actin-capping protein subunit alpha-1	CAZA1_HUMAN	3	-66.4257	0.335743	OA	Control
OA / Control	Q9NS15	Q9NS15	-1.58051	1.58051	0.00851326	0.0640521	10	Q9NS15	LTBP3	Latent-transforming growth factor beta-binding protein 3	LTBP3_HUMAN	26	-66.5636	0.334364	OA	Control
OA / Control	P21980	P21980	-1.58921	1.58921	0.0010841	0.0312084	12	P21980	TGM2	Protein-glutamine gamma-glutamyltransferase 2	TGM2_HUMAN	12	-66.7646	0.332354	OA	Control
OA / Control	P62937	P62937	-1.6104	1.6104	0.0220405	0.0889308	12	P62937	PPIA	Peptidyl-prolyl cis-trans isomerase A	PPIA_HUMAN	11	-67.2494	0.327506	OA	Control
OA / Control	Q03405	Q03405	-1.61978	1.61978	0.0176468	0.0857908	12	Q03405	PLAUR	Urokinase plasminogen activator surface receptor	UPAR_HUMAN	8	-67.4615	0.325385	OA	Control
OA / Control	Q9P121	Q9P121	-1.62705	1.62705	0.111644	0.167111	12	Q9P121	NTM	Neurotrimin	NTRI_HUMAN	6	-67.6251	0.323749	OA	Control
OA / Control	O95721	O95721	-1.63014	1.63014	0.00476583	0.0485807	10	O95721	SNAP29	Synaptosomal-associated protein 29	SNP29_HUMAN	1	-67.6943	0.323057	OA	Control
OA / Control	P69905	P69905	-1.65994	1.65994	0.0360412	0.0986171	8	P69905	HBA1	Hemoglobin subunit alpha	HBA_HUMAN	4	-68.3549	0.316451	OA	Control
OA / Control	P05120	P05120	-1.68618	1.68618	0.0652556	0.131341	12	P05120	SERPINB2	Plasminogen activator inhibitor 2	PAI2_HUMAN	8	-68.925	0.31075	OA	Control
OA / Control	P35237	P35237	-1.71662	1.71662	0.0155547	0.0832418	10	P35237	SERPINB6	Serpin B6	SPB6_HUMAN	7	-69.5739	0.304261	OA	Control
OA / Control	P15586	P15586	-1.72026	1.72026	0.00181779	0.0362331	10	P15586	GNS	N-acetylglucosamine-6-sulfatase	GNS_HUMAN	2	-69.6507	0.303493	OA	Control
OA / Control	P05556	P05556	-1.74022	1.74022	0.000517396	0.0254153	12	P05556	ITGB1	Integrin beta-1	ITB1_HUMAN	19	-70.0677	0.299323	OA	Control
OA / Control	P35442	P35442	-1.82567	1.82567	0.0164627	0.0832418	12	P35442	THBS2	Thrombospondin-2	TSP2_HUMAN	32	-71.7891	0.282109	OA	Control
OA / Control	P29317	P29317	-1.84226	1.84226	0.0844504	0.146628	8	P29317	EPHA2	Ephrin type-A receptor 2	EPHA2_HUMAN	2	-72.1115	0.278885	OA	Control
OA / Control	Q9UFN0	Q9UFN0	-1.84299	1.84299	0.191943	0.208173	8	Q9UFN0	NIPSNAP3A	Protein NipSnap homolog 3A	NPS3A_HUMAN	4	-72.1257	0.278743	OA	Control
OA / Control	P00750	P00750	-1.85955	1.85955	0.0889264	0.152308	12	P00750	PLAT	Tissue-type plasminogen activator	TPA_HUMAN	13	-72.4438	0.275562	OA	Control
OA / Control	P13987	P13987	-1.86383	1.86383	0.170256	0.199628	8	P13987	CD59	CD59 glycoprotein	CD59_HUMAN	6	-72.5254	0.274746	OA	Control
OA / Control	P10915	P10915	-1.87021	1.87021	0.0216242	0.0889308	12	P10915	HAPLN1	Hyaluronan and proteoglycan link protein 1	HPLN1_HUMAN	19	-72.6467	0.273533	OA	Control
OA / Control	P0C6U6;P0C6X5	P0C6U6;P0C6X5	-1.87221	1.87221	0.137545	0.182796	8	P0C6U6;P0C6X5	1a;rep	Replicase polyprotein 1a;Replicase polyprotein 1ab	R1A_CVHNL;R1AB_CVHNL	1	-72.6846	0.273154	OA	Control
OA / Control	P39023	P39023	-1.89092	1.89092	0.246863	0.234517	8	P39023	RPL3	Large ribosomal subunit protein uL3	RL3_HUMAN	1	-73.0365	0.269635	OA	Control
OA / Control	P23528	P23528	-1.9268	1.9268	0.0137846	0.0821891	12	P23528	CFL1	Cofilin-1	COF1_HUMAN	16	-73.6989	0.263011	OA	Control
OA / Control	P12429	P12429	-1.92818	1.92818	0.00454114	0.0470492	12	P12429	ANXA3	Annexin A3	ANXA3_HUMAN	3	-73.724	0.26276	OA	Control
OA / Control	Q13404	Q13404	-1.93082	1.93082	0.195057	0.210368	8	Q13404	UBE2V1	Ubiquitin-conjugating enzyme E2 variant 1	UB2V1_HUMAN	4	-73.772	0.26228	OA	Control
OA / Control	P08727	P08727	-1.95769	1.95769	0.00546016	0.0507473	12	P08727	KRT19	Keratin, type I cytoskeletal 19	K1C19_HUMAN	20	-74.256	0.25744	OA	Control
OA / Control	P30837	P30837	-1.98583	1.98583	4.65945e-06	0.00147239	12	P30837	ALDH1B1	Aldehyde dehydrogenase X, mitochondrial	AL1B1_HUMAN	5	-74.7533	0.252467	OA	Control
OA / Control	Q9Y265	Q9Y265	-1.99111	1.99111	0.0345616	0.0973525	8	Q9Y265	RUVBL1	RuvB-like 1	RUVB1_HUMAN	13	-74.8454	0.251546	OA	Control
OA / Control	P48681	P48681	-2.0782	2.0782	0.00723421	0.0589898	12	P48681	NES	Nestin	NEST_HUMAN	25	-76.319	0.23681	OA	Control
OA / Control	Q7Z3B1	Q7Z3B1	-2.09049	2.09049	0.0140308	0.0821891	8	Q7Z3B1	NEGR1	Neuronal growth regulator 1	NEGR1_HUMAN	4	-76.52	0.2348	OA	Control
OA / Control	P52926	P52926	-2.12232	2.12232	0.000522782	0.0254153	8	P52926	HMGA2	High mobility group protein HMGI-C	HMGA2_HUMAN	4	-77.0323	0.229677	OA	Control
OA / Control	O60925	O60925	-2.12742	2.12742	0.125284	0.176756	8	O60925	PFDN1	Prefoldin subunit 1	PFD1_HUMAN	3	-77.1133	0.228867	OA	Control
OA / Control	Q01995	Q01995	-2.15417	2.15417	0.046141	0.109218	12	Q01995	TAGLN	Transgelin	TAGL_HUMAN	14	-77.5338	0.224662	OA	Control
OA / Control	Q01469	Q01469	-2.23481	2.23481	0.0131678	0.0815886	12	Q01469	FABP5	Fatty acid-binding protein 5	FABP5_HUMAN	4	-78.7551	0.212449	OA	Control
OA / Control	P35555	P35555	-2.23644	2.23644	0.0817429	0.143565	12	P35555	FBN1	Fibrillin-1	FBN1_HUMAN	113	-78.7791	0.212209	OA	Control
OA / Control	Q8N6G6	Q8N6G6	-2.25269	2.25269	0.00122483	0.0312084	12	Q8N6G6	ADAMTSL1	ADAMTS-like protein 1	ATL1_HUMAN	24	-79.0168	0.209832	OA	Control
OA / Control	Q9Y281	Q9Y281	-2.26588	2.26588	0.00373695	0.0465943	8	Q9Y281	CFL2	Cofilin-2	COF2_HUMAN	3	-79.2077	0.207923	OA	Control
OA / Control	P05783	P05783	-2.35563	2.35563	0.0622394	0.127187	12	P05783	KRT18	Keratin, type I cytoskeletal 18	K1C18_HUMAN	31	-80.4618	0.195382	OA	Control
OA / Control	O60687	O60687	-2.48602	2.48602	0.0229757	0.0889308	12	O60687	SRPX2	Sushi repeat-containing protein SRPX2	SRPX2_HUMAN	27	-82.1502	0.178498	OA	Control
OA / Control	Q99436	Q99436	-2.54366	2.54366	0.128006	0.178586	10	Q99436	PSMB7	Proteasome subunit beta type-7	PSB7_HUMAN	2	-82.8493	0.171507	OA	Control
OA / Control	O75326	O75326	-2.57162	2.57162	0.014235	0.0821891	12	O75326	SEMA7A	Semaphorin-7A	SEM7A_HUMAN	13	-83.1785	0.168215	OA	Control
OA / Control	P61812	P61812	-2.6207	2.6207	0.00269486	0.0415403	12	P61812	TGFB2	Transforming growth factor beta-2 proprotein	TGFB2_HUMAN	12	-83.7412	0.162588	OA	Control
OA / Control	P10451	P10451	-2.6259	2.6259	0.00838912	0.0638786	8	P10451	SPP1	Osteopontin	OSTP_HUMAN	4	-83.7996	0.162004	OA	Control
OA / Control	P61626	P61626	-2.76816	2.76816	0.0387871	0.102045	12	P61626	LYZ	Lysozyme C	LYSC_HUMAN	2	-85.3209	0.146791	OA	Control
OA / Control	P13521	P13521	-2.8366	2.8366	0.00316087	0.0438831	12	P13521	SCG2	Secretogranin-2	SCG2_HUMAN	15	-86.001	0.13999	OA	Control
OA / Control	P14780	P14780	-2.90615	2.90615	0.02172	0.0889308	12	P14780	MMP9	Matrix metalloproteinase-9	MMP9_HUMAN	11	-86.6598	0.133402	OA	Control
OA / Control	P55290	P55290	-2.92754	2.92754	0.00143431	0.0342423	10	P55290	CDH13	Cadherin-13	CAD13_HUMAN	11	-86.8562	0.131438	OA	Control
OA / Control	P29400	P29400	-3.2672	3.2672	0.00122813	0.0312084	12	P29400	COL4A5	Collagen alpha-5(IV) chain	CO4A5_HUMAN	6	-89.6134	0.103866	OA	Control
OA / Control	Q53GG5	Q53GG5	-3.70353	3.70353	0.00307534	0.0438831	10	Q53GG5	PDLIM3	PDZ and LIM domain protein 3	PDLI3_HUMAN	4	-92.3241	0.0767586	OA	Control
