# Supplementary material for: Disease-Associated Signatures Persist in Extracellular Vesicles from Reprogrammed Cells of Osteoarthritis Patients
Source: Int J Mol Sci. 2025 Jan 21;26(3):870. doi: 10.3390/ijms26030870 (PMC11816895; doi:10.3390/ijms26030870)
Supplement: Supplementary file 1 [file ijms-26-00870-s001.zip › SUPPLEMENTARY TABLES/SupplementaryTable3.xlsx]

## Sheet: Dataset(FUNRICH)
Name of dataset: EVs Proteins (ALL)
No. of identified items: 1252 of 1268
No. of unidentified items: 16
ID type: ProteinAccesion
Number of mapped gene: 1277
Is dataset quantitative :NO
Mapped items:
Dataset item (UniProt accession )		Entrez ID	Gene symbol	Description	Alternate names	Chromosome	Map location
Q53GG5		27295	PDLIM3	PDZ and LIM domain 3	ALP	4	4q35
P29400		1287	COL4A5	collagen, type IV, alpha 5	ASLN|ATS|CA54	X	Xq22
P55290		1012	CDH13	cadherin 13	CDHH|P105	16	16q23.3
P14780		4318	MMP9	matrix metallopeptidase 9	CLG4B|GELB|MANDP2|MMP-9	20	20q13.12
P13521		7857	SCG2	secretogranin II	CHGC|EM66|SN|SgII	2	2q35-q36
P61626		4069	LYZ	lysozyme	LZM	12	12q15
P10451		6696	SPP1	secreted phosphoprotein 1	BNSP|BSPI|ETA-1|OPN	4	4q22.1
P61812		7042	TGFB2	transforming growth factor, beta 2	LDS4|TGF-beta2	1	1q41
O75326		8482	SEMA7A	semaphorin 7A, GPI membrane anchor (John Milton Hagen blood group)	CD108|CDw108|H-SEMA-K1|H-Sema-L|JMH|SEMAK1|SEMAL	15	15q22.3-q23
Q99436		5695	PSMB7	proteasome (prosome, macropain) subunit, beta type, 7	Z	9	9q34.11-q34.12
O60687		27286	SRPX2	sushi-repeat containing protein, X-linked 2	BPP|CBPS|PMGX|RESDX|SRPUL	X	Xq22.1
P05783		3875	KRT18	keratin 18, type I	CYK18|K18	12	12q13
Q9Y281		1073	CFL2	cofilin 2 (muscle)	NEM7	14	14q12
Q8N6G6		92949	ADAMTSL1	ADAMTS-like 1	ADAMTSL-1|ADAMTSR1|C9orf94|PUNCTIN	9	9p21.3
P35555		2200	FBN1	fibrillin 1	ACMICD|ECTOL1|FBN|GPHYSD2|MASS|MFS1|OCTD|SGS|SSKS|WMS|WMS2	15	15q21.1
Q01469		2171	FABP5	fatty acid binding protein 5 (psoriasis-associated)	E-FABP|EFABP|KFABP|PA-FABP|PAFABP	8	8q21.13
Q01995		6876	TAGLN	transgelin	SM22|SMCC|TAGLN1|WS3-10	11	11q23.2
O60925		5201	PFDN1	prefoldin subunit 1	PDF|PFD1	5	5q31
P52926		8091	HMGA2	high mobility group AT-hook 2	BABL|HMGI-C|HMGIC|LIPO|STQTL9	12	12q15
Q7Z3B1		257194	NEGR1	neuronal growth regulator 1	DMML2433|IGLON4|KILON|Ntra	1	1p31.1
P48681		10763	NES	nestin	Nbla00170	1	1q23.1
Q9Y265		8607	RUVBL1	RuvB-like AAA ATPase 1	ECP54|INO80H|NMP238|PONTIN|Pontin52|RVB1|TIH1|TIP49|TIP49A	3	3q21
P30837		219	ALDH1B1	aldehyde dehydrogenase 1 family, member B1	ALDH5|ALDHX	9	9p11.1
P08727		3880	KRT19	keratin 19, type I	CK19|K19|K1CS	17	17q21.2
Q13404		387522	TMEM189-UBE2V1	TMEM189-UBE2V1 readthrough	CROC-1B|CROC1B|KUA-UEV	20	20q13.2
Q13404		7335	UBE2V1	ubiquitin-conjugating enzyme E2 variant 1	CIR1|CROC-1|CROC1|UBE2V|UEV-1|UEV1|UEV1A	20	20q13.2
P12429		306	ANXA3	annexin A3	ANX3	4	4q21.21
P23528		1072	CFL1	cofilin 1 (non-muscle)	CFL|HEL-S-15|cofilin	11	11q13
P39023		6122	RPL3	ribosomal protein L3	ASC-1|L3|TARBP-B	22	22q13
P10915		1404	HAPLN1	hyaluronan and proteoglycan link protein 1	CRT1|CRTL1	5	5q14.3
P13987		966	CD59	CD59 molecule, complement regulatory protein	16.3A5|1F5|EJ16|EJ30|EL32|G344|HRF-20|HRF20|MAC-IP|MACIF|MEM43|MIC11|MIN1|MIN2|MIN3|MIRL|MSK21|p18-20	11	11p13
P00750		5327	PLAT	plasminogen activator, tissue	T-PA|TPA	8	8p12
Q9UFN0		25934	NIPSNAP3A	nipsnap homolog 3A (C. elegans)	HSPC299|NIPSNAP4|TASSC	9	9q31.1
P29317		1969	EPHA2	EPH receptor A2	ARCC2|CTPA|CTPP1|CTRCT6|ECK	1	1p36
P35442		7058	THBS2	thrombospondin 2	TSP2	6	6q27
P05556		3688	ITGB1	integrin, beta 1 (fibronectin receptor, beta polypeptide, antigen CD29 includes MDF2, MSK12)	CD29|FNRB|GPIIA|MDF2|MSK12|VLA-BETA|VLAB	10	10p11.2
P15586		2799	GNS	glucosamine (N-acetyl)-6-sulfatase	G6S	12	12q14
P35237		5269	SERPINB6	serpin peptidase inhibitor, clade B (ovalbumin), member 6	CAP|DFNB91|MSTP057|PI-6|PI6|PTI|SPI3	6	6p25
P05120		5055	SERPINB2	serpin peptidase inhibitor, clade B (ovalbumin), member 2	HsT1201|PAI|PAI-2|PAI2|PLANH2	18	18q21.3
P69905		3039	HBA1	hemoglobin, alpha 1	HBA-T3|HBH	16	16p13.3
P69905		3040	HBA2	hemoglobin, alpha 2	HBA-T2|HBH	16	16p13.3
O95721		9342	SNAP29	synaptosomal-associated protein, 29kDa	CEDNIK|SNAP-29	22	22q11.21
Q9P121		50863	NTM	neurotrimin	HNT|IGLON2|NTRI	11	11q25
Q03405		5329	PLAUR	plasminogen activator, urokinase receptor	CD87|U-PAR|UPAR|URKR	19	19q13
P62937		5478	PPIA	peptidylprolyl isomerase A (cyclophilin A)	CYPA|CYPH|HEL-S-69p	7	7p13
P21980		7052	TGM2	transglutaminase 2	G-ALPHA-h|GNAH|HEL-S-45|TG2|TGC	20	20q12
Q9NS15		4054	LTBP3	latent transforming growth factor beta binding protein 3	LTBP-3|LTBP2|STHAG6|pp6425	11	11q13.1
P52907		829	CAPZA1	capping protein (actin filament) muscle Z-line, alpha 1	CAPPA1|CAPZ|CAZ1	1	1p13.2
P04156		5621	PRNP	prion protein	ASCR|AltPrP|CD230|CJD|GSS|KURU|PRIP|PrP|PrP27-30|PrP33-35C|PrPc|p27-30	20	20p13
Q01518		10487	CAP1	CAP, adenylate cyclase-associated protein 1 (yeast)	CAP|CAP1-PEN	1	1p34.2
Q8N1N4		196374	KRT78	keratin 78, type II	CK-78|K5B|K78|Kb40	12	12q13.13
Q15942		7791	ZYX	zyxin	ESP-2|HED-2	7	7q32
Q15121		8682	PEA15	phosphoprotein enriched in astrocytes 15	HMAT1|HUMMAT1H|MAT1|MAT1H|PEA-15|PED	1	1q21.1
P31151		6278	S100A7	S100 calcium binding protein A7	PSOR1|S100A7c	1	1q21
P13645		3858	KRT10	keratin 10, type I	BCIE|BIE|CK10|EHK|K10|KPP	17	17q21
Q12904		9255	AIMP1	aminoacyl tRNA synthetase complex-interacting multifunctional protein 1	EMAP2|EMAPII|HLD3|SCYE1|p43	4	4q24
Q96HC4		10611	PDLIM5	PDZ and LIM domain 5	ENH|ENH1|L9|LIM	4	4q22
Q9Y2I8		22884	WDR37	WD repeat domain 37	-	10	10p15.3
O75348		9550	ATP6V1G1	ATPase, H+ transporting, lysosomal 13kDa, V1 subunit G1	ATP6G|ATP6G1|ATP6GL|ATP6J|Vma10	9	9q32
P61604		3336	HSPE1	heat shock 10kDa protein 1	CPN10|EPF|GROES|HSP10	2	2q33.1
O43155		23768	FLRT2	fibronectin leucine rich transmembrane protein 2	-	14	14q24-q32
Q9BRA2		84817	TXNDC17	thioredoxin domain containing 17	TRP14|TXNL5	17	17p13.1
P62873		2782	GNB1	guanine nucleotide binding protein (G protein), beta polypeptide 1	-	1	1p36.33
P05787		3856	KRT8	keratin 8, type II	CARD2|CK-8|CK8|CYK8|K2C8|K8|KO	12	12q13
Q15185		10728	PTGES3	prostaglandin E synthase 3 (cytosolic)	P23|TEBP|cPGES	12	12q13.3|12
Q9Y3B8		25996	REXO2	RNA exonuclease 2	CGI-114|REX2|RFN|SFN	11	11q23.2
P51688		6448	SGSH	N-sulfoglucosamine sulfohydrolase	HSS|MPS3A|SFMD	17	17q25.3
Q5T750		100129271	C1orf68	chromosome 1 open reading frame 68	LEP7|XP32	1	1q21.3
P55854		6612	SUMO3	small ubiquitin-like modifier 3	SMT3A|SMT3H1|SUMO-3|Smt3B	21	21q22.3
P61956		6613	SUMO2	small ubiquitin-like modifier 2	HSMT3|SMT3B|SMT3H2|SUMO3|Smt3A	17	17q25.1
Q6EEV6		387082	SUMO4	small ubiquitin-like modifier 4	IDDM5|SMT3H4|SUMO-4|dJ281H8.4	6	6q25
O43504		10542	LAMTOR5	late endosomal/lysosomal adaptor, MAPK and MTOR activator 5	HBXIP|XIP	1	1p13.3
P55010		1983	EIF5	eukaryotic translation initiation factor 5	EIF-5|EIF-5A	14	14q32.32
P24534		1933	EEF1B2	eukaryotic translation elongation factor 1 beta 2	EEF1B|EEF1B1|EF1B	2	2q33.3
P07339		1509	CTSD	cathepsin D	CLN10|CPSD|HEL-S-130P	11	11p15.5
P24666		52	ACP1	acid phosphatase 1, soluble	HAAP|LMW-PTP	2	2p25
Q6IAA8		55004	LAMTOR1	late endosomal/lysosomal adaptor, MAPK and MTOR activator 1	C11orf59|PDRO|Ragulator1|p18|p27RF-Rho	11	11q13.4
P07737		5216	PFN1	profilin 1	ALS18	17	17p13.3
P26006		3675	ITGA3	integrin, alpha 3 (antigen CD49C, alpha 3 subunit of VLA-3 receptor)	CD49C|GAP-B3|GAPB3|ILNEB|MSK18|VCA-2|VL3A|VLA3a	17	17q21.33
P06702		6280	S100A9	S100 calcium binding protein A9	60B8AG|CAGB|CFAG|CGLB|L1AG|LIAG|MAC387|MIF|MRP14|NIF|P14	1	1q21
P58546		136319	MTPN	myotrophin	GCDP|V-1	7	7q33
P01008		462	SERPINC1	serpin peptidase inhibitor, clade C (antithrombin), member 1	AT3|AT3D|ATIII|THPH7	1	1q25.1
Q15904		537	ATP6AP1	ATPase, H+ transporting, lysosomal accessory protein 1	16A|ATP6IP1|ATP6S1|Ac45|CF2|VATPS1|XAP-3|XAP3	X	Xq28
P00491		4860	PNP	purine nucleoside phosphorylase	NP|PRO1837|PUNP	14	14q13.1
O75886		10254	STAM2	signal transducing adaptor molecule (SH3 domain and ITAM motif) 2	Hbp|STAM2A|STAM2B	2	2q23.3
P05386		6176	RPLP1	ribosomal protein, large, P1	LP1|P1|RPP1	15	15q22
Q9BRF8		55313	CPPED1	calcineurin-like phosphoesterase domain containing 1	CSTP1	16	16p13.12
P15531		4830	NME1	NME/NM23 nucleoside diphosphate kinase 1	AWD|GAAD|NB|NBS|NDKA|NDPK-A|NDPKA|NM23|NM23-H1	17	17q21.3
Q86XX4		80144	FRAS1	Fraser extracellular matrix complex subunit 1	-	4	4q21.21
Q16186		11047	ADRM1	adhesion regulating molecule 1	ARM-1|ARM1|GP110	20	20q13.33
P80723		10409	BASP1	brain abundant, membrane attached signal protein 1	CAP-23|CAP23|NAP-22|NAP22	5	5p15.1
P35908		3849	KRT2	keratin 2, type II	CK-2e|K2e|KRT2A|KRT2E|KRTE	12	12q13.13
P22392		4831	NME2	NME/NM23 nucleoside diphosphate kinase 2	NDKB|NDPK-B|NDPKB|NM23-H2|NM23B|PUF	17	17q21.3
P22392		654364	NME1-NME2	NME1-NME2 readthrough	NM23-LV|NMELV	17	17q21.3
P15289		410	ARSA	arylsulfatase A	MLD	22	22q13.33
P21589		4907	NT5E	5'-nucleotidase, ecto (CD73)	CALJA|CD73|E5NT|NT|NT5|NTE|eN|eNT	6	6q14-q21
P16949		3925	STMN1	stathmin 1	C1orf215|LAP18|Lag|OP18|PP17|PP19|PR22|SMN	1	1p36.11
Q16851		7360	UGP2	UDP-glucose pyrophosphorylase 2	UDPG|UDPGP|UDPGP2|UGP1|UGPP1|UGPP2|pHC379	2	2p14-p13
P07996		7057	THBS1	thrombospondin 1	THBS|THBS-1|TSP|TSP-1|TSP1	15	15q15
P49006		65108	MARCKSL1	MARCKS-like 1	F52|MACMARCKS|MLP|MLP1|MRP	1	1p35.1
P61289		10197	PSME3	proteasome (prosome, macropain) activator subunit 3 (PA28 gamma; Ki)	HEL-S-283|Ki|PA28-gamma|PA28G|PA28gamma|REG-GAMMA	17	17q21
Q6ZMP0		79875	THSD4	thrombospondin, type I, domain containing 4	ADAMTSL-6|ADAMTSL6|FVSY9334|PRO34005	15	15q23
P11717		3482	IGF2R	insulin-like growth factor 2 receptor	CD222|CIMPR|M6P-R|MPR1|MPRI	6	6q26
P43243		9782	MATR3	matrin 3	ALS21|MPD2|VCPDM	5	5q31.2
Q4ZHG4		84624	FNDC1	fibronectin type III domain containing 1	AGS8|FNDC2|MEL4B3|bA243O10.1|dJ322A24.1	6	6q25
P78324		140885	SIRPA	signal-regulatory protein alpha	BIT|CD172A|MFR|MYD-1|P84|PTPNS1|SHPS1|SIRP	20	20p13
P01040		1475	CSTA	cystatin A (stefin A)	AREI|STF1|STFA	3	3q21
Q01658		1810	DR1	down-regulator of transcription 1, TBP-binding (negative cofactor 2)	NC2|NC2-BETA	1	1p22.1
Q99538		5641	LGMN	legumain	AEP|LGMN1|PRSC1	14	14q32.1
P12107		1301	COL11A1	collagen, type XI, alpha 1	CO11A1|COLL6|STL2	1	1p21
P35527		3857	KRT9	keratin 9, type I	CK-9|EPPK|K9	17	17q21.2
P35556		2201	FBN2	fibrillin 2	CCA|DA9|EOMD	5	5q23-q31
P35579		4627	MYH9	myosin, heavy chain 9, non-muscle	BDPLT6|DFNA17|EPSTS|FTNS|MHA|NMHC-II-A|NMMHC-IIA|NMMHCA	22	22q13.1
P60660		4637	MYL6	myosin, light chain 6, alkali, smooth muscle and non-muscle	ESMLC|LC17|LC17-GI|LC17-NM|LC17A|LC17B|MLC-3|MLC1SM|MLC3NM|MLC3SM	12	12q13.2
Q99439		1265	CNN2	calponin 2	-	19	19p13.3
Q9Y5F8		56099	PCDHGB7	protocadherin gamma subfamily B, 7	ME6|PCDH-GAMMA-B7	5	5q31
Q9UHV9		5202	PFDN2	prefoldin subunit 2	PFD2	1	1q23.3
Q16881		7296	TXNRD1	thioredoxin reductase 1	GRIM-12|TR|TR1|TRXR1|TXNR	12	12q23-q24.1
O75083		9948	WDR1	WD repeat domain 1	AIP1|HEL-S-52|NORI-1	4	4p16.1
P15924		1832	DSP	desmoplakin	DCWHKTA|DP|DPI|DPII	6	6p24
P63220		6227	RPS21	ribosomal protein S21	HLDF|S21	20	20q13.3
Q9UBI6		55970	GNG12	guanine nucleotide binding protein (G protein), gamma 12	-	1	1p31.3
P07602		5660	PSAP	prosaposin	GLBA|SAP1	10	10q21-q22
P02795		4502	MT2A	metallothionein 2A	MT2	16	16q13
P04732		4493	MT1E	metallothionein 1E	MT-1E|MT-IE|MT1|MTD	16	16q13
P13640		4495	MT1G	metallothionein 1G	MT1|MT1K	16	16q13
P80297		4501	MT1X	metallothionein 1X	MT-1l|MT1	16	16q13
Q8N339		4499	MT1M	metallothionein 1M	MT-1M|MT-IM|MT1|MT1K	16	16q13
P10619		5476	CTSA	cathepsin A	GLB2|GSL|NGBE|PPCA|PPGB	20	20q13.1
P62857		6234	RPS28	ribosomal protein S28	DBA15|S28	19	19p13.2
Q5D862		388698	FLG2	filaggrin family member 2	IFPS	1	1q21.3
P04439		3105	HLA-A	major histocompatibility complex, class I, A	HLAA	6	6p21.3
P30101		2923	PDIA3	protein disulfide isomerase family A, member 3	ER60|ERp57|ERp60|ERp61|GRP57|GRP58|HEL-S-269|HEL-S-93n|HsT17083|P58|PI-PLC	15	15q15
Q86V48		7798	LUZP1	leucine zipper protein 1	LUZP	1	1p36
P29692		1936	EEF1D	eukaryotic translation elongation factor 1 delta (guanine nucleotide exchange protein)	EF-1D|EF1D|FP1047	8	8q24.3
P47756		832	CAPZB	capping protein (actin filament) muscle Z-line, beta	CAPB|CAPPB|CAPZ	1	1p36.1
P30086		5037	PEBP1	phosphatidylethanolamine binding protein 1	HCNP|HCNPpp|HEL-210|HEL-S-34|PBP|PEBP|PEBP-1|RKIP	12	12q24.23
Q6NZI2		284119	PTRF	polymerase I and transcript release factor	CAVIN|CAVIN1|CGL4|FKSG13|cavin-1	17	17q21.2
Q96IZ0		5074	PAWR	PRKC, apoptosis, WT1, regulator	PAR4|Par-4	12	12q21
O60565		26585	GREM1	gremlin 1, DAN family BMP antagonist	C15DUPq|CKTSF1B1|CRAC1|CRCS4|DAND2|DRM|DUP15q|GREMLIN|HMPS|HMPS1|IHG-2|MPSH|PIG2	15	15q13.3
P02533		3861	KRT14	keratin 14, type I	CK14|EBS3|EBS4|K14|NFJ	17	17q21.2
Q0ZGT2		91624	NEXN	nexilin (F actin binding protein)	CMH20|NELIN	1	1p31.1
O60888		51596	CUTA	cutA divalent cation tolerance homolog (E. coli)	ACHAP|C6orf82	6	6p21.32
Q9H4G4		152007	GLIPR2	GLI pathogenesis-related 2	C9orf19|GAPR-1|GAPR1	9	9p13.3
O00425		10643	IGF2BP3	insulin-like growth factor 2 mRNA binding protein 3	CT98|IMP-3|IMP3|KOC|KOC1|VICKZ3	7	7p11
P35613		682	BSG	basigin (Ok blood group)	5F7|CD147|EMMPRIN|M6|OK|TCSF	19	19p13.3
Q9UK22		26232	FBXO2	F-box protein 2	FBG1|FBX2|Fbs1|NFB42|OCP1	1	1p36.22
Q15075		8411	EEA1	early endosome antigen 1	MST105|MSTP105|ZFYVE2	12	12q22
P13473		3920	LAMP2	lysosomal-associated membrane protein 2	CD107b|LAMP-2|LAMPB|LGP110	X	Xq24
P10124		5552	SRGN	serglycin	PPG|PRG|PRG1	10	10q22.1
O15031		23654	PLXNB2	plexin B2	MM1|Nbla00445|PLEXB2|dJ402G11.3	22	22q13.33
Q99733		4676	NAP1L4	nucleosome assembly protein 1-like 4	NAP1L4b|NAP2|NAP2L|hNAP2	11	11p15.5
O75347		6902	TBCA	tubulin folding cofactor A	-	5	5q14.1
Q9BXJ4		114899	C1QTNF3	C1q and tumor necrosis factor related protein 3	C1ATNF3|CORCS|CORS|CORS-26|CORS26|CTRP3	5	5p13
P12829		4635	MYL4	myosin, light chain 4, alkali; atrial, embryonic	ALC1|AMLC|GT1|PRO1957	17	17q21.32
P04264		3848	KRT1	keratin 1, type II	CK1|EHK|EHK1|EPPK|K1|KRT1A|NEPPK	12	12q13.13
P31948		10963	STIP1	stress-induced phosphoprotein 1	HEL-S-94n|HOP|IEF-SSP-3521|P60|STI1|STI1L	11	11q13
P27816		4134	MAP4	microtubule-associated protein 4	-	3	3p21
P02462		1282	COL4A1	collagen, type IV, alpha 1	BSVD|RATOR	13	13q34
Q9BR76		57175	CORO1B	coronin, actin binding protein, 1B	CORONIN-2	11	11q13.2
P40925		4190	MDH1	malate dehydrogenase 1, NAD (soluble)	HEL-S-32|MDH-s|MDHA|MGC:1375|MOR2	2	2p13.3
Q9P0K7		26064	RAI14	retinoic acid induced 14	NORPEG|RAI13	5	5p13.3-p13.2
P37802		8407	TAGLN2	transgelin 2	HA1756	1	1q21-q25
Q13185		11335	CBX3	chromobox homolog 3	HECH|HP1-GAMMA|HP1Hs-gamma	7	7p15.2
P39687		8125	ANP32A	acidic (leucine-rich) nuclear phosphoprotein 32 family, member A	C15orf1|HPPCn|I1PP2A|LANP|MAPM|PHAP1|PHAPI|PP32	15	15q23
P62979		6233	RPS27A	ribosomal protein S27a	CEP80|HEL112|S27A|UBA80|UBC|UBCEP1|UBCEP80	2	2p16
P30044		25824	PRDX5	peroxiredoxin 5	ACR1|AOEB166|B166|HEL-S-55|PLP|PMP20|PRDX6|PRXV|SBBI10|prx-V	11	11q13
O75531		8815	BANF1	barrier to autointegration factor 1	BAF|BCRP1|D14S1460|NGPS	11	11q13.1
P40123		10486	CAP2	CAP, adenylate cyclase-associated protein, 2 (yeast)	-	6	6p22.3
P10599		7295	TXN	thioredoxin	TRDX|TRX|TRX1	9	9q31
Q9NYL9		29766	TMOD3	tropomodulin 3 (ubiquitous)	UTMOD	15	15q21.1-q21.2
Q5T749		448834	KPRP	keratinocyte proline-rich protein	C1orf45	1	1q21.3
O75781		5064	PALM	paralemmin	-	19	19p13.3
Q9UBQ5		27335	EIF3K	eukaryotic translation initiation factor 3, subunit K	ARG134|EIF3-p28|EIF3S12|HSPC029|M9|MSTP001|PLAC-24|PLAC24|PRO1474|PTD001	19	19q13.2
O43464		27429	HTRA2	HtrA serine peptidase 2	OMI|PARK13|PRSS25	2	2p12
Q9Y2E5		23324	MAN2B2	mannosidase, alpha, class 2B, member 2	-	4	4p16.1
O95777		51691	LSM8	LSM8 homolog, U6 small nuclear RNA associated	NAA38	7	7q31.31
P46379		7917	BAG6	BCL2-associated athanogene 6	BAG-6|BAT3|D6S52E|G3	6	6p21.3
P04899		2771	GNAI2	guanine nucleotide binding protein (G protein), alpha inhibiting activity polypeptide 2	GIP|GNAI2B|H_LUCA15.1|H_LUCA16.1	3	3p21.31
Q03252		84823	LMNB2	lamin B2	LAMB2|LMN2	19	19p13.3
P05387		6181	RPLP2	ribosomal protein, large, P2	D11S2243E|LP2|P2|RPP2	11	11p15.5
Q14019		23406	COTL1	coactosin-like F-actin binding protein 1	CLP	16	16q24.1
P10586		5792	PTPRF	protein tyrosine phosphatase, receptor type, F	BNAH2|LAR	1	1p34
Q15019		4735	SEPT2	septin 2	DIFF6|NEDD-5|NEDD5|Pnutl3|hNedd5	2	2q37
P26599		5725	PTBP1	polypyrimidine tract binding protein 1	HNRNP-I|HNRNPI|HNRPI|PTB|PTB-1|PTB-T|PTB2|PTB3|PTB4|pPTB	19	19p13.3
Q4L180		11259	FILIP1L	filamin A interacting protein 1-like	DOC-1|DOC1|GIP130|GIP90	3	3q12.1
Q9BQA1		79084	WDR77	WD repeat domain 77	HKMT1069|MEP-50|MEP50|Nbla10071|p44|p44/Mep50	1	1p13.2
P27797		811	CALR	calreticulin	CRT|HEL-S-99n|RO|SSA|cC1qR	19	19p13.3-p13.2
P05388		6175	RPLP0	ribosomal protein, large, P0	L10E|LP0|P0|PRLP0|RPP0	12	12q24.2
P14923		3728	JUP	junction plakoglobin	ARVD12|CTNNG|DP3|DPIII|PDGB|PKGB	17	17q21
Q06830		5052	PRDX1	peroxiredoxin 1	MSP23|NKEF-A|NKEFA|PAG|PAGA|PAGB|PRX1|PRXI|TDPX2	1	1p34.1
P04004		7448	VTN	vitronectin	V75|VN|VNT	17	17q11
Q8IWC1		79649	MAP7D3	MAP7 domain containing 3	MDP3	X	Xq26.3
P00441		6647	SOD1	superoxide dismutase 1, soluble	ALS|ALS1|HEL-S-44|IPOA|SOD|hSod1|homodimer	21	21q22.11
Q16706		4124	MAN2A1	mannosidase, alpha, class 2A, member 1	AMan II|GOLIM7|MANA2|MANII	5	5q21.3
Q99497		11315	PARK7	parkinson protein 7	DJ-1|DJ1|HEL-S-67p	1	1p36.23
P61981		7532	YWHAG	tyrosine 3-monooxygenase/tryptophan 5-monooxygenase activation protein, gamma	14-3-3GAMMA|PPP1R170	7	7q11.23
Q13433		25800	SLC39A6	solute carrier family 39 (zinc transporter), member 6	LIV-1	18	18q12.2
Q9BVG4		51260	PBDC1	polysaccharide biosynthesis domain containing 1	CXorf26	X	Xq13.3
Q07092		1307	COL16A1	collagen, type XVI, alpha 1	447AA|FP1572	1	1p35-p34
Q9P1F3		58527	ABRACL	ABRA C-terminal like	C6orf115|Costars|HSPC280|PRO2013	6	6q24.1
Q86UE4		92140	MTDH	metadherin	3D3|AEG-1|AEG1|LYRIC|LYRIC/3D3	8	8q22.1
P32119		7001	PRDX2	peroxiredoxin 2	HEL-S-2a|NKEF-B|NKEFB|PRP|PRX2|PRXII|PTX1|TDPX1|TPX1|TSA	19	19p13.2
P42166		7112	TMPO	thymopoietin	CMD1T|LAP2|LEMD4|PRO0868|TP	12	12q22
P42167		7112	TMPO	thymopoietin	CMD1T|LAP2|LEMD4|PRO0868|TP	12	12q22
Q92859		4756	NEO1	neogenin 1	IGDCC2|NGN|NTN1R2	15	15q22.3-q23
Q96G01		636	BICD1	bicaudal D homolog 1 (Drosophila)	BICD	12	12p11.2-p11.1
P54920		8775	NAPA	N-ethylmaleimide-sensitive factor attachment protein, alpha	SNAPA	19	19q13.33
P98160		3339	HSPG2	heparan sulfate proteoglycan 2	HSPG|PLC|PRCAN|SJA|SJS|SJS1	1	1p36.1-p34
Q99471		5204	PFDN5	prefoldin subunit 5	MM-1|MM1|PFD5	12	12q12
Q02952		9590	AKAP12	A kinase (PRKA) anchor protein 12	AKAP250|SSeCKS	6	6q24-q25
P68402		5049	PAFAH1B2	platelet-activating factor acetylhydrolase 1b, catalytic subunit 2 (30kDa)	HEL-S-303	11	11q23
Q9BXJ1		114897	C1QTNF1	C1q and tumor necrosis factor related protein 1	CTRP1|GIP|ZSIG37	17	17q25.3
P46109		1399	CRKL	v-crk avian sarcoma virus CT10 oncogene homolog-like	-	22	22q11.21
P46108		1398	CRK	v-crk avian sarcoma virus CT10 oncogene homolog	CRKII|p38	17	17p13.3
P13647		3852	KRT5	keratin 5, type II	CK5|DDD|DDD1|EBS2|K5|KRT5A	12	12q13.13
Q15691		22919	MAPRE1	microtubule-associated protein, RP/EB family, member 1	EB1	20	20q11.1-q11.23
Q9H223		30844	EHD4	EH-domain containing 4	PAST4	15	15q11.1
Q5ZPR3		80381	CD276	CD276 molecule	4Ig-B7-H3|B7-H3|B7H3|B7RP-2	15	15q23-q24
P29401		7086	TKT	transketolase	HEL107|TK|TKT1	3	3p14.3
O14979		9987	HNRNPDL	heterogeneous nuclear ribonucleoprotein D-like	HNRNP|HNRPDL|JKTBP|JKTBP2|LGMD1G|laAUF1	4	4q21.22
Q6WCQ1		23164	MPRIP	myosin phosphatase Rho interacting protein	M-RIP|MRIP|RHOIP3|RIP3|p116Rip	17	17p11.2
Q15366		5094	PCBP2	poly(rC) binding protein 2	HNRNPE2|HNRPE2|hnRNP-E2	12	12q13.13
P06748		4869	NPM1	nucleophosmin (nucleolar phosphoprotein B23, numatrin)	B23|NPM	5	5q35.1
O00303		8665	EIF3F	eukaryotic translation initiation factor 3, subunit F	EIF3S5|eIF3-p47	11	11p15.4
Q92820		8836	GGH	gamma-glutamyl hydrolase (conjugase, folylpolygammaglutamyl hydrolase)	GH	8	8q12.3
P43686		5704	PSMC4	proteasome (prosome, macropain) 26S subunit, ATPase, 4	MIP224|RPT3|S6|TBP-7|TBP7	19	19q13.11-q13.13
Q9Y639		27020	NPTN	neuroplastin	GP55|GP65|SDFR1|SDR1|np55|np65	15	15q22
P03956		4312	MMP1	matrix metallopeptidase 1	CLG|CLGN	11	11q22.3
Q9Y5Z4		23593	HEBP2	heme binding protein 2	C6ORF34B|C6orf34|PP23|SOUL	6	6q24
Q9H0E2		54472	TOLLIP	toll interacting protein	IL-1RAcPIP	11	11p15.5
Q9H2D6		11078	TRIOBP	TRIO and F-actin binding protein	DFNB28|HRIHFB2122|TAP68|TARA|dJ37E16.4	22	22q13.1
O75369		2317	FLNB	filamin B, beta	ABP-278|ABP-280|AOI|FH1|FLN-B|FLN1L|LRS1|SCT|TABP|TAP	3	3p14.3
P49721		5690	PSMB2	proteasome (prosome, macropain) subunit, beta type, 2	HC7-I	1	1p34.2
Q9H299		83442	SH3BGRL3	SH3 domain binding glutamate-rich protein like 3	HEL-S-297|SH3BP-1|TIP-B1	1	1p36.11
P05121		5054	SERPINE1	serpin peptidase inhibitor, clade E (nexin, plasminogen activator inhibitor type 1), member 1	PAI|PAI-1|PAI1|PLANH1	7	7q22.1
P24821		3371	TNC	tenascin C	150-225|DFNA56|GMEM|GP|HXB|JI|TN|TN-C	9	9q33
P04083		301	ANXA1	annexin A1	ANX1|LPC1	9	9q21.13
P14550		10327	AKR1A1	aldo-keto reductase family 1, member A1 (aldehyde reductase)	ALDR1|ALR|ARM|DD3|HEL-S-6	1	1p33-p32
P15144		290	ANPEP	alanyl (membrane) aminopeptidase	APN|CD13|GP150|LAP1|P150|PEPN	15	15q25-q26
O95817		9531	BAG3	BCL2-associated athanogene 3	BAG-3|BIS|CAIR-1|MFM6	10	10q25.2-q26.2
Q6P2I3		151313	FAHD2B	fumarylacetoacetate hydrolase domain containing 2B	-	2	2q11.2
Q96GK7		51011	FAHD2A	fumarylacetoacetate hydrolase domain containing 2A	CGI-105	2	2q11.2
P05067		351	APP	amyloid beta (A4) precursor protein	AAA|ABETA|ABPP|AD1|APPI|CTFgamma|CVAP|PN-II|PN2	21	21q21.3
Q9UHG3		51449	PCYOX1	prenylcysteine oxidase 1	PCL1	2	2p13.3
P43034		5048	PAFAH1B1	platelet-activating factor acetylhydrolase 1b, regulatory subunit 1 (45kDa)	LIS1|LIS2|MDCR|MDS|PAFAH	17	17p13.3
Q04721		4853	NOTCH2	notch 2	AGS2|HJCYS|hN2	1	1p13-p11
P10253		2548	GAA	glucosidase, alpha; acid	LYAG	17	17q25.2-q25.3
O00233		5715	PSMD9	proteasome (prosome, macropain) 26S subunit, non-ATPase, 9	Rpn4|p27	12	12q24.31-q24.32
P60842		1973	EIF4A1	eukaryotic translation initiation factor 4A1	DDX2A|EIF-4A|EIF4A|eIF-4A-I|eIF4A-I	17	17p13
P08670		7431	VIM	vimentin	CTRCT30|HEL113	10	10p13
P11279		3916	LAMP1	lysosomal-associated membrane protein 1	CD107a|LAMPA|LGP120	13	13q34
P62310		27258	LSM3	LSM3 homolog, U6 small nuclear RNA and mRNA degradation associated	SMX4|USS2|YLR438C	3	3p25.1
Q14699		23180	RFTN1	raftlin, lipid raft linker 1	MIG2|PIB10|PIG9|RAFTLIN	3	3p24.3
P29323		2048	EPHB2	EPH receptor B2	CAPB|DRT|EK5|EPHT3|ERK|Hek5|PCBC|Tyro5	1	1p36.1-p35
P46976		2992	GYG1	glycogenin 1	GSD15|GYG	3	3q24-q25.1
P02765		197	AHSG	alpha-2-HS-glycoprotein	A2HS|AHS|FETUA|HSGA	3	3q27
Q9BV19		79078	C1orf50	chromosome 1 open reading frame 50	-	1	1p34.2
P42785		5547	PRCP	prolylcarboxypeptidase (angiotensinase C)	HUMPCP|PCP	11	11q14
P15374		7347	UCHL3	ubiquitin carboxyl-terminal esterase L3 (ubiquitin thiolesterase)	UCH-L3	13	13q22.2
Q9Y608		9209	LRRFIP2	leucine rich repeat (in FLII) interacting protein 2	HUFI-2	3	3p22.2
P08236		2990	GUSB	glucuronidase, beta	BG|MPS7	7	7q21.11
P00558		5230	PGK1	phosphoglycerate kinase 1	HEL-S-68p|MIG10|PGKA	X	Xq13.3
Q6YHK3		135228	CD109	CD109 molecule	CPAMD7|p180|r150	6	6q13
P55735		6396	SEC13	SEC13 homolog (S. cerevisiae)	D3S1231E|SEC13L1|SEC13R|npp-20	3	3p25-p24
O14950		103910	MYL12B	myosin, light chain 12B, regulatory	MLC-B|MRLC2	18	18p11.31
O14950		10627	MYL12A	myosin, light chain 12A, regulatory, non-sarcomeric	HEL-S-24|MLC-2B|MLCB|MRCL3|MRLC3|MYL2B	18	18p11.31
P19105		10627	MYL12A	myosin, light chain 12A, regulatory, non-sarcomeric	HEL-S-24|MLC-2B|MLCB|MRCL3|MRLC3|MYL2B	18	18p11.31
P60900		5687	PSMA6	proteasome (prosome, macropain) subunit, alpha type, 6	IOTA|PROS27|p27K	14	14q13
Q9NR12		9260	PDLIM7	PDZ and LIM domain 7 (enigma)	LMP1|LMP3	5	5q35.3
P29279		1490	CTGF	connective tissue growth factor	CCN2|HCS24|IGFBP8|NOV2	6	6q23.1
P14625		7184	HSP90B1	heat shock protein 90kDa beta (Grp94), member 1	ECGP|GP96|GRP94|HEL-S-125m|HEL35|TRA1	12	12q24.2-q24.3
Q9Y3C0		51019	CCDC53	coiled-coil domain containing 53	CGI-116	12	12q23.2
P01034		1471	CST3	cystatin C	ARMD11	20	20p11.21
P02538		3853	KRT6A	keratin 6A, type II	CK6A|CK6C|CK6D|K6A|K6C|K6D|KRT6C|KRT6D|PC3	12	12q13.13
P48668		286887	KRT6C	keratin 6C, type II	K6E|KRT6E|PPKNEFD	12	12q13.13
Q92890		7353	UFD1L	ubiquitin fusion degradation 1 like (yeast)	UFD1	22	22q11.21
P55000		57152	SLURP1	secreted LY6/PLAUR domain containing 1	ANUP|ARS|ArsB|LY6LS|MDM	8	8q24.3
P62714		5516	PPP2CB	protein phosphatase 2, catalytic subunit, beta isozyme	PP2Abeta|PP2CB	8	8p12
P67775		5515	PPP2CA	protein phosphatase 2, catalytic subunit, alpha isozyme	PP2Ac|PP2CA|PP2Calpha|RP-C	5	5q31.1
Q8NEU8		55198	APPL2	adaptor protein, phosphotyrosine interaction, PH domain and leucine zipper containing 2	DIP13B	12	12q24.1
Q9UNN8		10544	PROCR	protein C receptor, endothelial	CCCA|CCD41|EPCR	20	20q11.2
Q13162		10549	PRDX4	peroxiredoxin 4	AOE37-2|AOE372|HEL-S-97n|PRX-4	X	Xp22.11
Q9UI42		51200	CPA4	carboxypeptidase A4	CPA3	7	7q32
Q05519		9295	SRSF11	serine/arginine-rich splicing factor 11	NET2|SFRS11|dJ677H15.2|p54	1	1p31
P17096		3159	HMGA1	high mobility group AT-hook 1	HMG-R|HMGA1A|HMGIY	6	6p21
P01889		3106	HLA-B	major histocompatibility complex, class I, B	AS|HLAB|SPDA1	6	6p21.3
P25787		5683	PSMA2	proteasome (prosome, macropain) subunit, alpha type, 2	HC3|MU|PMSA2|PSC2	7	7p13
Q13151		10949	HNRNPA0	heterogeneous nuclear ribonucleoprotein A0	HNRPA0	5	5q31
Q13740		214	ALCAM	activated leukocyte cell adhesion molecule	CD166|MEMD	3	3q13.1
P04075		226	ALDOA	aldolase A, fructose-bisphosphate	ALDA|GSD12|HEL-S-87p	16	16p11.2
P16278		2720	GLB1	galactosidase, beta 1	EBP|ELNR1|MPS4B	3	3p21.33
Q05682		800	CALD1	caldesmon 1	CDM|H-CAD|HCAD|L-CAD|LCAD|NAG22	7	7q33
Q04695		3872	KRT17	keratin 17, type I	K17|PC|PC2|PCHC1	17	17q21.2
Q9NVA2		55752	SEPT11	septin 11	-	4	4q21.1
Q8WX93		23022	PALLD	palladin, cytoskeletal associated protein	CGI-151|CGI151|MYN|PNCA1|SIH002	4	4q32.3
E9PAV3		4666	NACA	nascent polypeptide-associated complex alpha subunit	HSD48|NACA1|skNAC	12	12q23-q24.1
Q13765		4666	NACA	nascent polypeptide-associated complex alpha subunit	HSD48|NACA1|skNAC	12	12q23-q24.1
P07195		3945	LDHB	lactate dehydrogenase B	HEL-S-281|LDH-B|LDH-H|LDHBD|TRG-5	12	12p12.2-p12.1
P62633		7555	CNBP	CCHC-type zinc finger, nucleic acid binding protein	CNBP1|DM2|PROMM|RNF163|ZCCHC22|ZNF9	3	3q21
P49720		5691	PSMB3	proteasome (prosome, macropain) subunit, beta type, 3	HC10-II	17	17q12
Q92673		6653	SORL1	sortilin-related receptor, L(DLR class) A repeats containing	C11orf32|LR11|LRP9|SORLA|SorLA-1|gp250	11	11q23.2-q24.2
Q9HCU0		57124	CD248	CD248 molecule, endosialin	CD164L1|TEM1	11	11q13
P49773		3094	HINT1	histidine triad nucleotide binding protein 1	HINT|NMAN|PKCI-1|PRKCNH1	5	5q31.2
Q86UP2		3895	KTN1	kinectin 1 (kinesin receptor)	CG1|KNT|MU-RMS-40.19	14	14q22.1
P46783		6204	RPS10	ribosomal protein S10	DBA9|S10	6	6p21.31
P47755		830	CAPZA2	capping protein (actin filament) muscle Z-line, alpha 2	CAPPA2|CAPZ	7	7q31.2-q31.3
P07437		203068	TUBB	tubulin, beta class I	CDCBM6|M40|OK/SW-cl.56|TUBB1|TUBB5	6	6p21.33
O75367		9555	H2AFY	H2A histone family, member Y	H2A.y|H2A/y|H2AF12M|H2AFJ|MACROH2A1.1|mH2A1|macroH2A1.2	5	5q31.1
Q16643		1627	DBN1	drebrin 1	D0S117E	5	5q35.3
P22626		3181	HNRNPA2B1	heterogeneous nuclear ribonucleoprotein A2/B1	HNRNPA2|HNRNPB1|HNRPA2|HNRPA2B1|HNRPB1|IBMPFD2|RNPA2|SNRPB1	7	7p15
Q15417		1266	CNN3	calponin 3, acidic	-	1	1p22-p21
P13929		2027	ENO3	enolase 3 (beta, muscle)	GSD13|MSE	17	17p13.2
Q92896		2734	GLG1	golgi glycoprotein 1	CFR-1|ESL-1|MG-160|MG160	16	16q22.3
P13667		9601	PDIA4	protein disulfide isomerase family A, member 4	ERP70|ERP72|ERp-72	7	7q35
O43815		6801	STRN	striatin, calmodulin binding protein	SG2NA	2	2p22.2
Q92734		10342	TFG	TRK-fused gene	HMSNP|SPG57|TF6|TRKT3	3	3q12.2
Q12959		1739	DLG1	discs, large homolog 1 (Drosophila)	DLGH1|SAP-97|SAP97|dJ1061C18.1.1|hdlg	3	3q29
P08133		309	ANXA6	annexin A6	ANX6|CBP68	5	5q33.1
P09497		1212	CLTB	clathrin, light chain B	LCB	5	5q35
P04216		7070	THY1	Thy-1 cell surface antigen	CD90	11	11q23.3
P10155		6738	TROVE2	TROVE domain family, member 2	RO60|RORNP|SSA2	1	1q31
P36551		1371	CPOX	coproporphyrinogen oxidase	CPO|CPX|HCP	3	3q12
P61916		10577	NPC2	Niemann-Pick disease, type C2	EDDM1|HE1	14	14q24.3
Q15365		5093	PCBP1	poly(rC) binding protein 1	HEL-S-85|HNRPE1|HNRPX|hnRNP-E1|hnRNP-X	2	2p13-p12
P06865		3073	HEXA	hexosaminidase A (alpha polypeptide)	TSD	15	15q24.1
Q9BRK5		51150	SDF4	stromal cell derived factor 4	Cab45|SDF-4	1	1p36.33
Q9Y4K0		4017	LOXL2	lysyl oxidase-like 2	LOR2|WS9-14	8	8p21.3
Q96RF0		112574	SNX18	sorting nexin 18	SH3PX2|SH3PXD3B|SNAG1	5	5q11.2
Q9UKK3		143	PARP4	poly (ADP-ribose) polymerase family, member 4	ADPRTL1|ARTD4|PARP-4|PARPL|PH5P|VAULT3|VPARP|VWA5C|p193	13	13q11
P68431		8350	HIST1H3A	histone cluster 1, H3a	H3/A|H3FA	6	6p22.2
P68431		8351	HIST1H3D	histone cluster 1, H3d	H3/b|H3FB	6	6p22.1
P68431		8352	HIST1H3C	histone cluster 1, H3c	H3.1|H3/c|H3FC	6	6p22.2
P68431		8353	HIST1H3E	histone cluster 1, H3e	H3.1|H3/d|H3FD	6	6p22.2
P68431		8354	HIST1H3I	histone cluster 1, H3i	H3.f|H3/f|H3FF	6	6p22.1
P68431		8355	HIST1H3G	histone cluster 1, H3g	H3/h|H3FH	6	6p22.2
P68431		8356	HIST1H3J	histone cluster 1, H3j	H3/j|H3FJ	6	6p22.1
P68431		8357	HIST1H3H	histone cluster 1, H3h	H3/k|H3F1K|H3FK	6	6p22.1
P68431		8358	HIST1H3B	histone cluster 1, H3b	H3/l|H3FL	6	6p22.2
P68431		8968	HIST1H3F	histone cluster 1, H3f	H3/i|H3FI	6	6p22.2
P84243		3020	H3F3A	H3 histone, family 3A	H3.3A|H3F3	1	1q42.12
P84243		3021	H3F3B	H3 histone, family 3B (H3.3B)	H3.3B	17	17q25.1
Q16695		8290	HIST3H3	histone cluster 3, H3	H3.4|H3/g|H3FT|H3t	1	1q42
Q71DI3		126961	HIST2H3C	histone cluster 2, H3c	H3|H3.2|H3/M|H3F2|H3FM|H3FN	1	1q21.2
Q71DI3		333932	HIST2H3A	histone cluster 2, H3a	H3/n|H3/o	1	1q21.2
Q71DI3		653604	HIST2H3D	histone cluster 2, H3d	-	1	1q21.2
P09211		2950	GSTP1	glutathione S-transferase pi 1	DFN7|FAEES3|GST3|GSTP|HEL-S-22|PI	11	11q13
P31040		6389	SDHA	succinate dehydrogenase complex, subunit A, flavoprotein (Fp)	CMD1GG|FP|PGL5|SDH1|SDH2|SDHF	5	5p15
P29966		4082	MARCKS	myristoylated alanine-rich protein kinase C substrate	80K-L|MACS|PKCSL|PRKCSL	6	6q22.2
P54802		4669	NAGLU	N-acetylglucosaminidase, alpha	MPS-IIIB|MPS3B|NAG|UFHSD	17	17q21
P21281		526	ATP6V1B2	ATPase, H+ transporting, lysosomal 56/58kDa, V1 subunit B2	ATP6B1B2|ATP6B2|HO57|VATB|VPP3|Vma2	8	8p21.3
P14314		5589	PRKCSH	protein kinase C substrate 80K-H	AGE-R2|G19P1|PCLD|PKCSH|PLD1	19	19p13.2
P15151		5817	PVR	poliovirus receptor	CD155|HVED|NECL5|Necl-5|PVS|TAGE4	19	19q13.2
Q75N03		79872	CBLL1	Cbl proto-oncogene-like 1, E3 ubiquitin protein ligase	HAKAI|RNF188	7	7q22.3
Q99536		10493	VAT1	vesicle amine transport 1	VATI	17	17q21
Q08378		2802	GOLGA3	golgin A3	GCP170|MEA-2	12	12q24.33
Q99460		5707	PSMD1	proteasome (prosome, macropain) 26S subunit, non-ATPase, 1	P112|Rpn2|S1	2	2q37.1
P53801		754	PTTG1IP	pituitary tumor-transforming 1 interacting protein	C21orf1|C21orf3|PBF	21	21q22.3
P20810		831	CAST	calpastatin	BS-17|PLACK	5	5q15
P50281		4323	MMP14	matrix metallopeptidase 14 (membrane-inserted)	MMP-14|MMP-X1|MT-MMP|MT-MMP 1|MT1-MMP|MT1MMP|MTMMP1|WNCHRS	14	14q11.2
Q9NZZ3		51510	CHMP5	charged multivesicular body protein 5	C9orf83|CGI-34|HSPC177|PNAS-2|SNF7DC2|Vps60	9	9p13.3
Q14517		2195	FAT1	FAT atypical cadherin 1	CDHF7|CDHR8|FAT|ME5|hFat1	4	4q35
P35580		4628	MYH10	myosin, heavy chain 10, non-muscle	NMMHC-IIB|NMMHCB	17	17p13
P06756		3685	ITGAV	integrin, alpha V	CD51|MSK8|VNRA|VTNR	2	2q31-q32
P25398		6206	RPS12	ribosomal protein S12	S12	6	6q23.2
O00159		4641	MYO1C	myosin IC	MMI-beta|MMIb|NMI|myr2	17	17p13.3
Q15293		5954	RCN1	reticulocalbin 1, EF-hand calcium binding domain	HEL-S-84|PIG20|RCAL|RCN	11	11p13
P51858		3068	HDGF	hepatoma-derived growth factor	HMG1L2	1	1q23.1
P06744		2821	GPI	glucose-6-phosphate isomerase	AMF|GNPI|NLK|PGI|PHI|SA-36|SA36	19	19q13.1
Q14789		2804	GOLGB1	golgin B1	GCP|GCP372|GOLIM1	3	3q13
Q9NRA1		56034	PDGFC	platelet derived growth factor C	FALLOTEIN|SCDGF	4	4q32
P09382		3956	LGALS1	lectin, galactoside-binding, soluble, 1	GAL1|GBP	22	22q13.1
Q6IBS0		11344	TWF2	twinfilin actin binding protein 2	A6RP|A6r|MSTP011|PTK9L	3	3p21.1
P31946		7529	YWHAB	tyrosine 3-monooxygenase/tryptophan 5-monooxygenase activation protein, beta	GW128|HEL-S-1|HS1|KCIP-1|YWHAA	20	20q13.1
O75787		10159	ATP6AP2	ATPase, H+ transporting, lysosomal accessory protein 2	APT6M8-9|ATP6IP2|ATP6M8-9|ELDF10|HT028|M8-9|MRXE|MRXSH|MSTP009|PRR|RENR|XMRE|XPDS	X	Xp11.4
Q14118		1605	DAG1	dystroglycan 1 (dystrophin-associated glycoprotein 1)	156DAG|A3a|AGRNR|DAG|MDDGC7|MDDGC9	3	3p21
P63000		5879	RAC1	ras-related C3 botulinum toxin substrate 1 (rho family, small GTP binding protein Rac1)	MIG5|Rac-1|TC-25|p21-Rac1	7	7p22
Q15056		7458	EIF4H	eukaryotic translation initiation factor 4H	WBSCR1|WSCR1|eIF-4H	7	7q11.23
Q14980		4926	NUMA1	nuclear mitotic apparatus protein 1	NMP-22|NUMA	11	11q13
Q9NP79		51534	VTA1	vesicle (multivesicular body) trafficking 1	C6orf55|DRG-1|DRG1|HSPC228|LIP5|My012|SBP1	6	6q24.1
O75487		2239	GPC4	glypican 4	K-glypican	X	Xq26.1
O43237		1783	DYNC1LI2	dynein, cytoplasmic 1, light intermediate chain 2	DNCLI2|LIC2	16	16q22.1
P23526		191	AHCY	adenosylhomocysteinase	SAHH|adoHcyase	20	20q11.22
O60664		10226	PLIN3	perilipin 3	M6PRBP1|PP17|TIP47	19	19p13.3
P09651		3178	HNRNPA1	heterogeneous nuclear ribonucleoprotein A1	ALS19|ALS20|HNRPA1|HNRPA1L3|IBMPFD3|hnRNP A1|hnRNP-A1	12	12q13.1
Q14103		3184	HNRNPD	heterogeneous nuclear ribonucleoprotein D (AU-rich element RNA binding protein 1, 37kDa)	AUF1|AUF1A|HNRPD|P37|hnRNPD0	4	4q21
P50552		7408	VASP	vasodilator-stimulated phosphoprotein	-	19	19q13.32
P53999		10923	SUB1	SUB1 homolog (S. cerevisiae)	P15|PC4|p14	5	5p13.3
Q9ULV4		23603	CORO1C	coronin, actin binding protein, 1C	HCRNN4	12	12q24.1
P62249		6217	RPS16	ribosomal protein S16	S16	19	19q13.1
Q9NP97		83658	DYNLRB1	dynein, light chain, roadblock-type 1	BITH|BLP|DNCL2A|DNLC2A|ROBLD1	20	20q11.21
P13861		5576	PRKAR2A	protein kinase, cAMP-dependent, regulatory, type II, alpha	PKR2|PRKAR2	3	3p21.3-p21.2
Q9BXI9		114904	C1QTNF6	C1q and tumor necrosis factor related protein 6	CTFP6|CTRP6|ZACRP6	22	22q13.1
Q9UK76		51155	HN1	hematological and neurological expressed 1	ARM2|HN1A	17	17q25.1
P25789		5685	PSMA4	proteasome (prosome, macropain) subunit, alpha type, 4	HC9|HsT17706|PSC9	15	15q25.1
Q9BZM5		80328	ULBP2	UL16 binding protein 2	ALCAN-alpha|N2DL2|NKG2DL2|RAET1H	6	6q25
Q13361		8076	MFAP5	microfibrillar associated protein 5	AAT9|MAGP-2|MAGP2|MFAP-5|MP25	12	12p13.1-p12.3
P61960		51569	UFM1	ubiquitin-fold modifier 1	BM-002|C13orf20	13	13q13.3
P15311		7430	EZR	ezrin	CVIL|CVL|HEL-S-105|VIL2	6	6q25.3
P06396		2934	GSN	gelsolin	ADF|AGEL	9	9q33
P84103		6428	SRSF3	serine/arginine-rich splicing factor 3	SFRS3|SRp20	6	6p21
O43747		164	AP1G1	adaptor-related protein complex 1, gamma 1 subunit	ADTG|CLAPG1	16	16q23
Q7Z794		374454	KRT77	keratin 77, type II	K1B|KRT1B	12	12q13.13
P60981		11034	DSTN	destrin (actin depolymerizing factor)	ACTDP|ADF|HEL32|bA462D18.2	20	20p12.1
P04080		1476	CSTB	cystatin B (stefin B)	CST6|EPM1|EPM1A|PME|STFB|ULD	21	21q22.3
P19021		5066	PAM	peptidylglycine alpha-amidating monooxygenase	PAL|PHM	5	5q14-q21
O60784		10043	TOM1	target of myb1 membrane trafficking protein	-	22	22q13.1
Q8NBS9		81567	TXNDC5	thioredoxin domain containing 5 (endoplasmic reticulum)	ENDOPDI|ERP46|HCC-2|HCC2|PDIA15|STRF8|UNQ364	6	6p24.3
Q9Y240		6320	CLEC11A	C-type lectin domain family 11, member A	CLECSF3|LSLCL|P47|SCGF	19	19q13.3
Q9NPC4		53947	A4GALT	alpha 1,4-galactosyltransferase	A14GALT|A4GALT1|Gb3S|P(k)|P1|P1PK|PK	22	22q13.2
Q7Z7M9		11227	GALNT5	polypeptide N-acetylgalactosaminyltransferase 5	GALNAC-T5|GALNACT5	2	2q24.1
Q8N8S7		55740	ENAH	enabled homolog (Drosophila)	ENA|MENA|NDPP1	1	1q42.12
Q04446		2632	GBE1	glucan (1,4-alpha-), branching enzyme 1	APBD|GBE|GSD4	3	3p12.3
P50990		10694	CCT8	chaperonin containing TCP1, subunit 8 (theta)	C21orf112|Cctq|D21S246|PRED71	21	21q22.11
Q6PKG0		23367	LARP1	La ribonucleoprotein domain family, member 1	LARP	5	5q33.2
P05089		383	ARG1	arginase 1	-	6	6q23
Q99873		3276	PRMT1	protein arginine methyltransferase 1	ANM1|HCP1|HRMT1L2|IR1B4	19	19q13.3
P01137		7040	TGFB1	transforming growth factor, beta 1	CED|DPD1|LAP|TGFB|TGFbeta	19	19q13.1
Q96AE4		8880	FUBP1	far upstream element (FUSE) binding protein 1	FBP|FUBP|hDH V	1	1p31.1
P07814		2058	EPRS	glutamyl-prolyl-tRNA synthetase	EARS|GLUPRORS|PARS|PIG32|QARS|QPRS	1	1q41
P50502		6767	ST13	suppression of tumorigenicity 13 (colon carcinoma) (Hsp70 interacting protein)	AAG2|FAM10A1|FAM10A4|HIP|HOP|HSPABP|HSPABP1|P48|PRO0786|SNC6	22	22q13.2
P35754		2745	GLRX	glutaredoxin (thioltransferase)	GRX|GRX1	5	5q14
P02792		2512	FTL	ferritin, light polypeptide	LFTD|NBIA3	19	19q13.33
Q9Y5F9		56100	PCDHGB6	protocadherin gamma subfamily B, 6	PCDH-GAMMA-B6	5	5q31
Q96JY6		64236	PDLIM2	PDZ and LIM domain 2 (mystique)	MYSTIQUE|SLIM	8	8p21.3
Q16576		5931	RBBP7	retinoblastoma binding protein 7	RbAp46	X	Xp22.2
P63241		1984	EIF5A	eukaryotic translation initiation factor 5A	EIF-5A|EIF5A1|eIF5AI	17	17p13-p12
Q6IS14		143244	EIF5AL1	eukaryotic translation initiation factor 5A-like 1	EIF5AP1|bA342M3.3	10	10q22.3
Q9GZV4		56648	EIF5A2	eukaryotic translation initiation factor 5A2	EIF-5A2|eIF5AII	3	3q26.2
P31949		6282	S100A11	S100 calcium binding protein A11	HEL-S-43|MLN70|S100C	1	1q21
Q9H910		90861	HN1L	hematological and neurological expressed 1-like	C16orf34|L11	16	16p13.3
Q13443		8754	ADAM9	ADAM metallopeptidase domain 9	CORD9|MCMP|MDC9|Mltng	8	8p11.22
O75368		6451	SH3BGRL	SH3 domain binding glutamate-rich protein like	HEL-S-115|SH3BGR	X	Xq13.3
P51665		5713	PSMD7	proteasome (prosome, macropain) 26S subunit, non-ATPase, 7	MOV34|P40|Rpn8|S12	16	16q22.3
P78539		8406	SRPX	sushi-repeat containing protein, X-linked	DRS|ETX1|HEL-S-83p|SRPX1	X	Xp21.1
Q92743		5654	HTRA1	HtrA serine peptidase 1	ARMD7|CARASIL|HtrA|L56|ORF480|PRSS11	10	10q26.3
P00390		2936	GSR	glutathione reductase	HEL-75	8	8p21.1
P13797		5358	PLS3	plastin 3	BMND18|T-plastin	X	Xq23
Q9ULF5		57181	SLC39A10	solute carrier family 39 (zinc transporter), member 10	LZT-Hs2	2	2q32.3
P40926		4191	MDH2	malate dehydrogenase 2, NAD (mitochondrial)	M-MDH|MDH|MGC:3559|MOR1	7	7cen-q22
P78318		3476	IGBP1	immunoglobulin (CD79A) binding protein 1	ALPHA-4|IBP1	X	Xq13.1-q13.3
Q7Z406		79784	MYH14	myosin, heavy chain 14, non-muscle	DFNA4|DFNA4A|FP17425|MHC16|MYH17|NMHC II-C|NMHC-II-C|PNMHH|myosin	19	19q13.33
P62258		7531	YWHAE	tyrosine 3-monooxygenase/tryptophan 5-monooxygenase activation protein, epsilon	14-3-3E|HEL2|KCIP-1|MDCR|MDS	17	17p13.3
Q8NC51		26135	SERBP1	SERPINE1 mRNA binding protein 1	CGI-55|CHD3IP|HABP4L|PAI-RBP1|PAIRBP1	1	1p31
Q8N1G4		57470	LRRC47	leucine rich repeat containing 47	-	1	1p36.32
P04632		826	CAPNS1	calpain, small subunit 1	CALPAIN4|CANP|CANPS|CAPN4|CDPS|CSS1	19	19q13.12
Q9BT78		51138	COPS4	COP9 signalosome subunit 4	CSN4	4	4q21.22
P13693		7178	TPT1	tumor protein, translationally-controlled 1	HRF|TCTP|p02|p23	13	13q14
P07910		3183	HNRNPC	heterogeneous nuclear ribonucleoprotein C (C1/C2)	C1|C2|HNRNP|HNRPC|SNRPC	14	14q11.2
P21333		2316	FLNA	filamin A, alpha	ABP-280|ABPX|CSBS|CVD1|FLN|FLN-A|FLN1|FMD|MNS|NHBP|OPD|OPD1|OPD2|XLVD|XMVD	X	Xq28
Q9P2E9		6238	RRBP1	ribosome binding protein 1	ES/130|ES130|RRp|hES	20	20p12
Q96I24		8939	FUBP3	far upstream element (FUSE) binding protein 3	FBP3	9	9q34.11
P26038		4478	MSN	moesin	HEL70	X	Xq11.1
Q13219		5069	PAPPA	pregnancy-associated plasma protein A, pappalysin 1	ASBABP2|DIPLA1|IGFBP-4ase|PAPA|PAPP-A|PAPPA1	9	9q33.2
Q9BS26		23071	ERP44	endoplasmic reticulum protein 44	PDIA10|TXNDC4	9	9q31.1
P08758		308	ANXA5	annexin A5	ANX5|ENX2|HEL-S-7|PP4|RPRGL3	4	4q27
O43390		10236	HNRNPR	heterogeneous nuclear ribonucleoprotein R	HNRPR|hnRNP-R	1	1p36.12
P49458		6726	SRP9	signal recognition particle 9kDa	ALURBP	1	1q42.12
P07686		3074	HEXB	hexosaminidase B (beta polypeptide)	ENC-1AS|HEL-248	5	5q13
O14618		9973	CCS	copper chaperone for superoxide dismutase	-	11	11q13
P21926		928	CD9	CD9 molecule	BTCC-1|DRAP-27|MIC3|MRP-1|TSPAN-29|TSPAN29	12	12p13.3
P61586		387	RHOA	ras homolog family member A	ARH12|ARHA|RHO12|RHOH12	3	3p21.3
Q9UJU6		28988	DBNL	drebrin-like	ABP1|HIP-55|HIP55|SH3P7	7	7p13
P28074		5693	PSMB5	proteasome (prosome, macropain) subunit, beta type, 5	LMPX|MB1|X	14	14q11.2
Q8NBK3		285362	SUMF1	sulfatase modifying factor 1	AAPA3037|FGE|UNQ3037	3	3p26.1
Q9Y3E1		50810	50810	-	CGI-142|HDGF-2|HDGF2|HRP-3	15	15q25.2
Q96FW1		55611	OTUB1	OTU deubiquitinase, ubiquitin aldehyde binding 1	HSPC263|OTB1|OTU1	11	11q13.1
P37108		6727	SRP14	signal recognition particle 14kDa (homologous Alu RNA binding protein)	ALURBP	15	15q22
P52565		396	ARHGDIA	Rho GDP dissociation inhibitor (GDI) alpha	GDIA1|HEL-S-47e|NPHS8|RHOGDI|RHOGDI-1	17	17q25.3
P49189		223	ALDH9A1	aldehyde dehydrogenase 9 family, member A1	ALDH4|ALDH7|ALDH9|E3|TMABADH	1	1q23.1
P18669		5223	PGAM1	phosphoglycerate mutase 1 (brain)	HEL-S-35|PGAM-B|PGAMA	10	10q25.3
P09936		7345	UCHL1	ubiquitin carboxyl-terminal esterase L1 (ubiquitin thiolesterase)	HEL-117|NDGOA|PARK5|PGP 9.5|PGP9.5|PGP95|Uch-L1	4	4p14
P42574		836	CASP3	caspase 3, apoptosis-related cysteine peptidase	CPP32|CPP32B|SCA-1	4	4q34
O00299		1192	CLIC1	chloride intracellular channel 1	G6|NCC27	6	6p21.3
Q16527		1466	CSRP2	cysteine and glycine-rich protein 2	CRP2|LMO5|SmLIM	12	12q21.1
Q12792		5756	TWF1	twinfilin actin binding protein 1	A6|PTK9	12	12q12
P19022		1000	CDH2	cadherin 2, type 1, N-cadherin (neuronal)	CD325|CDHN|CDw325|NCAD	18	18q11.2
Q16543		11140	CDC37	cell division cycle 37	P50CDC37	19	19p13.2
Q16270		3490	IGFBP7	insulin-like growth factor binding protein 7	AGM|FSTL2|IBP-7|IGFBP-7|IGFBP-7v|IGFBPRP1|MAC25|PSF|RAMSVPS|TAF	4	4q12
P30048		10935	PRDX3	peroxiredoxin 3	AOP-1|AOP1|HBC189|MER5|PRO1748|SP-22|prx-III	10	10q25-q26
P13497		649	BMP1	bone morphogenetic protein 1	OI13|PCOLC|PCP|PCP2|TLD	8	8p21.3
Q00839		3192	HNRNPU	heterogeneous nuclear ribonucleoprotein U (scaffold attachment factor A)	HNRPU|SAF-A|SAFA|U21.1|hnRNP U	1	1q44
P19338		4691	NCL	nucleolin	C23	2	2q37.1
P11233		5898	RALA	v-ral simian leukemia viral oncogene homolog A (ras related)	RAL	7	7p15-p13
P11234		5899	RALB	v-ral simian leukemia viral oncogene homolog B	-	2	2q14.2
O00622		3491	CYR61	cysteine-rich, angiogenic inducer, 61	CCN1|GIG1|IGFBP10	1	1p22.3
Q9UM47		4854	NOTCH3	notch 3	CADASIL|CASIL|IMF2	19	19p13.2-p13.1
Q3MHD2		124801	LSM12	LSM12 homolog	PNAS-135	17	17q21.31
P18827		6382	SDC1	syndecan 1	CD138|SDC|SYND1|syndecan	2	2p24.1
O94760		23576	DDAH1	dimethylarginine dimethylaminohydrolase 1	DDAH|HEL-S-16	1	1p22
Q86VS8		84376	HOOK3	hook microtubule-tethering protein 3	HK3	8	8p11.21
Q07954		4035	LRP1	low density lipoprotein receptor-related protein 1	A2MR|APOER|APR|CD91|IGFBP3R|LRP|LRP1A|TGFBR5	12	12q13.3
P48637		2937	GSS	glutathione synthetase	GSHS|HEL-S-64p|HEL-S-88n	20	20q11.2
Q86Y38		64131	XYLT1	xylosyltransferase I	DBQD2|PXYLT1|XT-I|XT1|XTI|XYLTI	16	16p12.3
Q15007		9589	WTAP	Wilms tumor 1 associated protein	Mum2	6	6q25-q27
P68363		10376	TUBA1B	tubulin, alpha 1b	K-ALPHA-1	12	12q13.12
P05455		6741	SSB	Sjogren syndrome antigen B (autoantigen La)	LARP3|La|La/SSB	2	2q31.1
P19823		3698	ITIH2	inter-alpha-trypsin inhibitor heavy chain 2	H2P|SHAP	10	10p15
P52566		397	ARHGDIB	Rho GDP dissociation inhibitor (GDI) beta	D4|GDIA2|GDID4|LYGDI|Ly-GDI|RAP1GN1|RhoGDI2	12	12p12.3
P08648		3678	ITGA5	integrin, alpha 5 (fibronectin receptor, alpha polypeptide)	CD49e|FNRA|VLA-5|VLA5A	12	12q11-q13
P17301		3673	ITGA2	integrin, alpha 2 (CD49B, alpha 2 subunit of VLA-2 receptor)	BR|CD49B|GPIa|HPA-5|VLA-2|VLAA2	5	5q11.2
O14974		4659	PPP1R12A	protein phosphatase 1, regulatory subunit 12A	M130|MBS|MYPT1	12	12q15-q21
Q96CT7		115098	CCDC124	coiled-coil domain containing 124	-	19	19p13.11
P12955		5184	PEPD	peptidase D	PROLIDASE	19	19q13.11
Q9UNF0		11252	PACSIN2	protein kinase C and casein kinase substrate in neurons 2	SDPII	22	22q13.2-q13.33
Q6UVY6		26002	MOXD1	monooxygenase, DBH-like 1	MOX|PRO5780|dJ248E1.1	6	6q23.2
P14174		4282	MIF	macrophage migration inhibitory factor (glycosylation-inhibiting factor)	GIF|GLIF|MMIF	22	22q11.23
P62805		121504	HIST4H4	histone cluster 4, H4	H4/p	12	12p12.3
P62805		554313	HIST2H4B	histone cluster 2, H4b	H4/o	1	1q21
P62805		8294	HIST1H4I	histone cluster 1, H4i	H4/m|H4FM|H4M	6	6p21.33
P62805		8359	HIST1H4A	histone cluster 1, H4a	H4FA	6	6p22.2
P62805		8360	HIST1H4D	histone cluster 1, H4d	H4/b|H4FB|dJ221C16.9	6	6p22.2
P62805		8361	HIST1H4F	histone cluster 1, H4f	H4|H4/c|H4FC	6	6p22.2
P62805		8362	HIST1H4K	histone cluster 1, H4k	H4/d|H4F2iii|H4FD|dJ160A22.1	6	6p22.1
P62805		8363	HIST1H4J	histone cluster 1, H4j	H4/e|H4F2iv|H4FE|dJ160A22.2	6	6p22.1
P62805		8364	HIST1H4C	histone cluster 1, H4c	H4/g|H4FG|dJ221C16.1	6	6p22.1
P62805		8365	HIST1H4H	histone cluster 1, H4h	H4/h|H4FH	6	6p22.1
P62805		8366	HIST1H4B	histone cluster 1, H4b	H4/I|H4FI	6	6p22.2
P62805		8367	HIST1H4E	histone cluster 1, H4e	H4/j|H4FJ	6	6p22.2
P62805		8368	HIST1H4L	histone cluster 1, H4l	H4.k|H4/k|H4FK	6	6p22.1
P62805		8370	HIST2H4A	histone cluster 2, H4a	FO108|H4|H4/n|H4F2|H4FN|HIST2H4	1	1q21.2
P08582		4241	MFI2	antigen p97 (melanoma associated) identified by monoclonal antibodies 133.2 and 96.5	CD228|MAP97|MTF1|MTf	3	3q28-q29
Q9UK41		51160	VPS28	vacuolar protein sorting 28 homolog (S. cerevisiae)	-	8	8q24.3
P12273		5304	PIP	prolactin-induced protein	GCDFP-15|GCDFP15|GPIP4	7	7q34
O95292		9217	VAPB	VAMP (vesicle-associated membrane protein)-associated protein B and C	ALS8|VAMP-B|VAP-B	20	20q13.33
Q9P0L0		9218	VAPA	VAMP (vesicle-associated membrane protein)-associated protein A, 33kDa	VAP-33|VAP-A|VAP33|hVAP-33	18	18p11.22
Q14847		3927	LASP1	LIM and SH3 protein 1	Lasp-1|MLN50	17	17q11-q21.3
P23588		1975	EIF4B	eukaryotic translation initiation factor 4B	EIF-4B|PRO1843	12	12q13.13
P35030		5646	PRSS3	protease, serine, 3	MTG|PRSS4|T9|TRY3|TRY4	9	9p11.2
Q96FN4		221184	CPNE2	copine II	COPN2|CPN2	16	16q13
O00151		9124	PDLIM1	PDZ and LIM domain 1	CLIM1|CLP-36|CLP36|HEL-S-112|hCLIM1	10	10q23.1
P52788		6611	SMS	spermine synthase	MRSR|SPMSY|SRS|SpS	X	Xp22.1
P16070		960	CD44	CD44 molecule (Indian blood group)	CDW44|CSPG8|ECMR-III|HCELL|HUTCH-I|IN|LHR|MC56|MDU2|MDU3|MIC4|Pgp1	11	11p13
O00487		10213	PSMD14	proteasome (prosome, macropain) 26S subunit, non-ATPase, 14	PAD1|POH1|RPN11	2	2q24.2
Q9NXR7		9577	BRE	brain and reproductive organ-expressed (TNFRSF1A modulator)	BRCC4|BRCC45	2	2p23.2
O43493		10618	TGOLN2	trans-golgi network protein 2	TGN38|TGN46|TGN48|TGN51|TTGN2	2	2p11.2
O94985		22883	CLSTN1	calsyntenin 1	ALC-ALPHA|CDHR12|CST-1|CSTN1|PIK3CD|XB31alpha|alcalpha1|alcalpha2	1	1p36.22
P06733		2023	ENO1	enolase 1, (alpha)	ENO1L1|MPB1|NNE|PPH	1	1p36.2
Q13561		10540	DCTN2	dynactin 2 (p50)	DCTN50|DYNAMITIN|HEL-S-77|RBP50	12	12q13.3
P22735		7051	TGM1	transglutaminase 1	ARCI1|ICR2|KTG|LI|LI1|TGASE|TGK	14	14q11.2
P32969		6133	RPL9	ribosomal protein L9	L9|NPC-A-16	4	4p13
O15212		10471	PFDN6	prefoldin subunit 6	H2-KE2|HKE2|KE-2|PFD6	6	6p21.3
Q8IVM0		152137	CCDC50	coiled-coil domain containing 50	C3orf6|DFNA44|YMER	3	3q28
Q14247		2017	CTTN	cortactin	EMS1	11	11q13
P61160		10097	ACTR2	ARP2 actin-related protein 2 homolog (yeast)	ARP2	2	2p14
Q16555		1808	DPYSL2	dihydropyrimidinase-like 2	CRMP-2|CRMP2|DHPRP2|DRP-2|DRP2|N2A3|ULIP-2|ULIP2	8	8p22-p21
Q13885		7280	TUBB2A	tubulin, beta 2A class IIa	CDCBM5|TUBB|TUBB2	6	6p25
Q09028		5928	RBBP4	retinoblastoma binding protein 4	NURF55|RBAP48|lin-53	1	1p35.1
O75396		9554	SEC22B	SEC22 vesicle trafficking protein homolog B (S. cerevisiae) (gene/pseudogene)	ERS-24|SEC22L1	1	1q21.1
Q9ULI3		57493	HEG1	heart development protein with EGF-like domains 1	HEG|MST112|MSTP112	3	3q21.2
P50395		2665	GDI2	GDP dissociation inhibitor 2	HEL-S-46e|RABGDIB	10	10p15
Q13283		10146	G3BP1	GTPase activating protein (SH3 domain) binding protein 1	G3BP|HDH-VIII	5	5q33.1
Q96J84		55243	KIRREL	kin of IRRE like (Drosophila)	NEPH1	1	1q23.1
Q99985		10512	SEMA3C	sema domain, immunoglobulin domain (Ig), short basic domain, secreted, (semaphorin) 3C	SEMAE|SemE	7	7q21-q31
Q02413		1828	DSG1	desmoglein 1	CDHF4|DG1|DSG|EPKHE|EPKHIA|PPKS1|SPPK1	18	18q12.1
P50479		8572	PDLIM4	PDZ and LIM domain 4	RIL	5	5q31.1
Q9Y230		10856	RUVBL2	RuvB-like AAA ATPase 2	CGI-46|ECP51|INO80J|REPTIN|RVB2|TIH2|TIP48|TIP49B	19	19q13.3
Q04637		1981	EIF4G1	eukaryotic translation initiation factor 4 gamma, 1	EIF-4G1|EIF4F|EIF4G|EIF4GI|P220|PARK18	3	3q27.1
P18206		7414	VCL	vinculin	CMD1W|CMH15|HEL114|MV|MVCL	10	10q22.2
P61224		5908	RAP1B	RAP1B, member of RAS oncogene family	K-REV|RAL1B	12	12q14
P62834		5906	RAP1A	RAP1A, member of RAS oncogene family	C21KG|G-22K|KREV-1|KREV1|RAP1|SMGP21	1	1p13.3
Q16394		2131	EXT1	exostosin glycosyltransferase 1	EXT|LGCR|LGS|TRPS2|TTV	8	8q24.11
Q13347		8668	EIF3I	eukaryotic translation initiation factor 3, subunit I	EIF3S2|PRO2242|TRIP-1|TRIP1|eIF3-beta|eIF3-p36	1	1p34.1
O60613		9403	9403	-	-	1	1p31
P55072		7415	VCP	valosin containing protein	ALS14|HEL-220|HEL-S-70|IBMPFD|IBMPFD1|TERA|p97	9	9p13.3
P25685		3337	DNAJB1	DnaJ (Hsp40) homolog, subfamily B, member 1	HSPF1|Hdj1|Hsp40|RSPH16B|Sis1	19	19p13.2
P54727		5887	RAD23B	RAD23 homolog B, nucleotide excision repair protein	HHR23B|HR23B|P58	9	9q31.2
Q9Y696		25932	CLIC4	chloride intracellular channel 4	CLIC4L|H1|MTCLIC|huH1|p64H1	1	1p36.11
Q9UBP4		27122	DKK3	dickkopf WNT signaling pathway inhibitor 3	REIC|RIG	11	11p15.2
P07384		823	CAPN1	calpain 1, (mu/I) large subunit	CANP|CANP1|CANPL1|muCANP|muCL	11	11q13
P07900		3320	HSP90AA1	heat shock protein 90kDa alpha (cytosolic), class A member 1	EL52|HSP86|HSP89A|HSP90A|HSP90N|HSPC1|HSPCA|HSPCAL1|HSPCAL4|HSPN|Hsp89|Hsp90|LAP-2|LAP2	14	14q32.33
P61769		567	B2M	beta-2-microglobulin	-	15	15q21.1
Q92747		10552	ARPC1A	actin related protein 2/3 complex, subunit 1A, 41kDa	Arc40|HEL-68|SOP2Hs|SOP2L	7	7q22.1
P55786		9520	NPEPPS	aminopeptidase puromycin sensitive	AAP-S|MP100|PSA	17	17q21
Q14764		9961	MVP	major vault protein	LRP|VAULT1	16	16p11.2
P07741		353	APRT	adenine phosphoribosyltransferase	AMP|APRTD	16	16q24
P68366		7277	TUBA4A	tubulin, alpha 4a	ALS22|H2-ALPHA|TUBA1	2	2q35
Q7RTV0		84844	PHF5A	PHD finger protein 5A	INI|Rds3|SAP14b|SF3B7|SF3b14b|bK223H9.2	22	22q13.2
P02042		3045	HBD	hemoglobin, delta	-	11	11p15.5
P51148		5878	RAB5C	RAB5C, member RAS oncogene family	L1880|RAB5CL|RAB5L|RABL	17	17q21.2
Q8N8U9		168667	BMPER	BMP binding endothelial regulator	CRIM3|CV-2|CV2	7	7p14.3
Q9UKY7		55573	CDV3	CDV3 homolog (mouse)	H41	3	3q22.1
Q15435		5510	PPP1R7	protein phosphatase 1, regulatory subunit 7	SDS22	2	2q37.3
P62879		2783	GNB2	guanine nucleotide binding protein (G protein), beta polypeptide 2	-	7	7q22
P63104		7534	YWHAZ	tyrosine 3-monooxygenase/tryptophan 5-monooxygenase activation protein, zeta	14-3-3-zeta|HEL-S-3|HEL4|KCIP-1|YWHAD	8	8q23.1
P35241		5962	RDX	radixin	DFNB24	11	11q23
P05091		217	ALDH2	aldehyde dehydrogenase 2 family (mitochondrial)	ALDH-E2|ALDHI|ALDM	12	12q24.2
Q14192		2274	FHL2	four and a half LIM domains 2	AAG11|DRAL|FHL-2|SLIM-3|SLIM3	2	2q12.2
Q6ZS30		65065	NBEAL1	neurobeachin-like 1	A530083I02Rik|ALS2CR16|ALS2CR17	2	2q33.2
P08134		389	RHOC	ras homolog family member C	ARH9|ARHC|H9|RHOH9	1	1p13.1
P46940		8826	IQGAP1	IQ motif containing GTPase activating protein 1	HUMORFA01|SAR1|p195	15	15q26.1
Q9UHD1		26973	CHORDC1	cysteine and histidine-rich domain (CHORD) containing 1	CHP1	11	11q14.3
P98172		1947	EFNB1	ephrin-B1	CFND|CFNS|EFB1|EFL3|EPLG2|Elk-L|LERK2	X	Xq12
O43852		813	CALU	calumenin	-	7	7q32.1
P14543		4811	NID1	nidogen 1	NID	1	1q43
Q8NBJ4		51280	GOLM1	golgi membrane protein 1	C9orf155|GOLPH2|GP73|HEL46|PSEC0257|bA379P1.3	9	9q21.33
O15371		8664	EIF3D	eukaryotic translation initiation factor 3, subunit D	EIF3S7|eIF3-p66|eIF3-zeta	22	22q13.1
Q9H4D0		64084	CLSTN2	calsyntenin 2	ALC-GAMMA|CDHR13|CS2|CSTN2|alcagamma	3	3q23
Q9BWJ5		83443	SF3B5	splicing factor 3b, subunit 5, 10kDa	SF3b10|Ysf3	6	6q24.2
O60716		1500	CTNND1	catenin (cadherin-associated protein), delta 1	CAS|CTNND|P120CAS|P120CTN|p120|p120(CAS)|p120(CTN)	11	11q11
Q13308		5754	PTK7	protein tyrosine kinase 7 (inactive)	CCK-4|CCK4	6	6p21.1-p12.2
P61225		5912	RAP2B	RAP2B, member of RAS oncogene family	-	3	3q25.2
P30153		5518	PPP2R1A	protein phosphatase 2, regulatory subunit A, alpha	MRD36|PP2A-Aalpha|PP2AAALPHA|PR65A	19	19q13.41
Q8N163		57805	CCAR2	cell cycle and apoptosis regulator 2	DBC-1|DBC1|KIAA1967|NET35|p30 DBC|p30DBC	8	8p22
Q9BY76		51129	ANGPTL4	angiopoietin-like 4	ANGPTL2|ARP4|FIAF|HARP|HFARP|NL2|PGAR|TGQTL|UNQ171|pp1158	19	19p13.3
Q9UBV8		553115	PEF1	penta-EF-hand domain containing 1	ABP32|PEF1A	1	1p34
Q12905		3608	ILF2	interleukin enhancer binding factor 2	NF45|PRO3063	1	1q21.3
P17980		5702	PSMC3	proteasome (prosome, macropain) 26S subunit, ATPase, 3	TBP1	11	11p11.2
O75533		23451	SF3B1	splicing factor 3b, subunit 1, 155kDa	Hsh155|MDS|PRP10|PRPF10|SAP155|SF3b155	2	2q33.1
Q9NZV1		51232	CRIM1	cysteine rich transmembrane BMP regulator 1 (chordin-like)	CRIM-1|S52	2	2p21
P08195		6520	SLC3A2	solute carrier family 3 (amino acid transporter heavy chain), member 2	4F2|4F2HC|4T2HC|CD98|CD98HC|MDU1|NACAE	11	11q13
O60506		10492	SYNCRIP	synaptotagmin binding, cytoplasmic RNA interacting protein	GRY-RBP|GRYRBP|HNRNPQ|HNRPQ1|NSAP1|PP68|hnRNP-Q	6	6q14-q15
Q16531		1642	DDB1	damage-specific DNA binding protein 1, 127kDa	DDBA|UV-DDB1|XAP1|XPCE|XPE|XPE-BF	11	11q12-q13
P48444		372	ARCN1	archain 1	COPD	11	11q23.3
Q14315		2318	FLNC	filamin C, gamma	ABP-280|ABP280A|ABPA|ABPL|FLN2|MFM5|MPD4	7	7q32-q35
P13489		6050	RNH1	ribonuclease/angiogenin inhibitor 1	RAI|RNH	11	11p15.5
Q9UBG0		9902	MRC2	mannose receptor, C type 2	CD280|CLEC13E|ENDO180|UPARAP	17	17q23.2
P58397		81792	ADAMTS12	ADAM metallopeptidase with thrombospondin type 1 motif, 12	PRO4389	5	5q35
P24844		10398	MYL9	myosin, light chain 9, regulatory	LC20|MLC-2C|MLC2|MRLC1|MYRL2	20	20q11.23
Q12907		10960	LMAN2	lectin, mannose-binding 2	C5orf8|GP36B|VIP36	5	5q35.3
Q8TAQ2		6601	SMARCC2	SWI/SNF related, matrix associated, actin dependent regulator of chromatin, subfamily c, member 2	BAF170|CRACC2|Rsc8	12	12q13.2
P08865		3921	RPSA	ribosomal protein SA	37LRP|67LR|ICAS|LAMBR|LAMR1|LBP|LBP/p40|LRP|LRP/LR|NEM/1CHD4|SA|lamR|p40	3	3p22.2
Q9UNZ2		55968	NSFL1C	NSFL1 (p97) cofactor (p47)	P47|UBX1|UBXD10|UBXN2C|dJ776F14.1	20	20p13
P61158		10096	ACTR3	ARP3 actin-related protein 3 homolog (yeast)	ARP3	2	2q14.1
P62140		5500	PPP1CB	protein phosphatase 1, catalytic subunit, beta isozyme	HEL-S-80p|PP-1B|PP1B|PP1beta|PPP1CD	2	2p23
Q9GZS3		80349	WDR61	WD repeat domain 61	REC14|SKI8	15	15q25.1
Q86V81		10189	ALYREF	Aly/REF export factor	ALY|ALY/REF|BEF|REF|THOC4	17	17q25.3
P08572		1284	COL4A2	collagen, type IV, alpha 2	ICH|POREN2	13	13q34
O00231		5717	PSMD11	proteasome (prosome, macropain) 26S subunit, non-ATPase, 11	Rpn6|S9|p44.5	17	17q11.2
P25311		563	AZGP1	alpha-2-glycoprotein 1, zinc-binding	ZA2G|ZAG	7	7q22.1
P02649		348	APOE	apolipoprotein E	AD2|APO-E|LDLCQ5|LPG	19	19q13.2
Q3KQU3		55700	MAP7D1	MAP7 domain containing 1	PARCC1|RPRC1	1	1p34.3
O00462		4126	MANBA	mannosidase, beta A, lysosomal	MANB1	4	4q24
P29144		7174	TPP2	tripeptidyl peptidase II	TPP-2	13	13q32-q33
Q16181		989	SEPT7	septin 7	CDC10|CDC3|NBLA02942|SEPT7A	7	7p14.2
O95897		93145	OLFM2	olfactomedin 2	NOE2|NOELIN2|NOELIN2_V1|OlfC	19	19p13.2
P09496		1211	CLTA	clathrin, light chain A	LCA	9	9p13
P22061		5110	PCMT1	protein-L-isoaspartate (D-aspartate) O-methyltransferase	PIMT	6	6q25.1
O95865		23564	DDAH2	dimethylarginine dimethylaminohydrolase 2	DDAH|DDAHII|G6a|HEL-S-277|NG30	6	6p21.3
Q12765		9805	SCRN1	secernin 1	SES1	7	7p14.3
P17655		824	CAPN2	calpain 2, (m/II) large subunit	CANP2|CANPL2|CANPml|mCANP	1	1q41-q42
Q9UHB6		51474	LIMA1	LIM domain and actin binding 1	EPLIN|SREBP3	12	12q13
P38159		27316	RBMX	RNA binding motif protein, X-linked	HNRNPG|HNRPG|RBMXP1|RBMXRT|RNMX|hnRNP-G	X	Xq26.3
O94979		22872	SEC31A	SEC31 homolog A (S. cerevisiae)	ABP125|ABP130|HSPC275|HSPC334|SEC31L1	4	4q21.22
Q9NX55		25764	HYPK	huntingtin interacting protein K	C15orf63|HSPC136	15	15q15.3
P04179		6648	SOD2	superoxide dismutase 2, mitochondrial	IPOB|MNSOD|MVCD6	6	6q25.3
P12814		87	ACTN1	actinin, alpha 1	BDPLT15	14	14q24|14q22-q24
P07355		302	ANXA2	annexin A2	ANX2|ANX2L4|CAL1H|HEL-S-270|LIP2|LPC2|LPC2D|P36|PAP-IV	15	15q22.2
Q8NBJ7		25870	SUMF2	sulfatase modifying factor 2	pFGE	7	7q11.1
Q9H8M7		80013	FAM188A	family with sequence similarity 188, member A	C10orf97|CARP|DERP5|MST126|MSTP126|my042	10	10p13
P26639		6897	TARS	threonyl-tRNA synthetase	ThrRS	5	5p13.2
Q14126		1829	DSG2	desmoglein 2	ARVC10|ARVD10|CDHF5|CMD1BB|HDGC	18	18q12.1
P08621		6625	SNRNP70	small nuclear ribonucleoprotein 70kDa (U1)	RNPU1Z|RPU1|SNRP70|Snp1|U1-70K|U170K|U1AP|U1RNP	19	19q13.3
P10809		3329	HSPD1	heat shock 60kDa protein 1 (chaperonin)	CPN60|GROEL|HLD4|HSP-60|HSP60|HSP65|HuCHA60|SPG13	2	2q33.1
P34932		3308	HSPA4	heat shock 70kDa protein 4	APG-2|HEL-S-5a|HS24/P52|HSPH2|RY|hsp70|hsp70RY	5	5q31.1
Q12906		3609	ILF3	interleukin enhancer binding factor 3, 90kDa	CBTF|DRBF|DRBP76|MMP4|MPHOSPH4|MPP4|NF-AT-90|NF110|NF110b|NF90|NF90a|NF90b|NFAR|NFAR-1|NFAR2|TCP110|TCP80	19	19p13.2
Q16658		6624	FSCN1	fascin actin-bundling protein 1	FAN1|HSN|SNL|p55	7	7p22
Q08397		4016	LOXL1	lysyl oxidase-like 1	LOL|LOXL	15	15q22
O95302		11328	FKBP9	FK506 binding protein 9, 63 kDa	FKBP60|FKBP63|PPIase	7	7p11.1
O15460		8974	P4HA2	prolyl 4-hydroxylase, alpha polypeptide II	-	5	5q31
P20908		1289	COL5A1	collagen, type V, alpha 1	EDSC	9	9q34.2-q34.3
P52209		5226	PGD	phosphogluconate dehydrogenase	6PGD	1	1p36.22
P62269		6222	RPS18	ribosomal protein S18	D6S218E|HKE3|KE-3|KE3|S18	6	6p21.3
P18084		3693	ITGB5	integrin, beta 5	-	3	3q21.2
O75882		8455	ATRN	attractin	DPPT-L|MGCA	20	20p13
P17931		3958	LGALS3	lectin, galactoside-binding, soluble, 3	CBP35|GAL3|GALBP|GALIG|L31|LGALS2|MAC2	14	14q22.3
Q9NTX5		55862	ECHDC1	ethylmalonyl-CoA decarboxylase 1	HEL-S-76|MMCD|dJ351K20.2	6	6q22.33
Q12841		11167	FSTL1	follistatin-like 1	FRP|FSL1|MIR198	3	3q13.33
Q15758		6510	SLC1A5	solute carrier family 1 (neutral amino acid transporter), member 5	AAAT|ASCT2|ATBO|M7V1|M7VS1|R16|RDRC	19	19q13.3
Q9NZM1		26509	MYOF	myoferlin	FER1L3	10	10q24
O95571		23474	ETHE1	ethylmalonic encephalopathy 1	HSCO|YF13H12	19	19q13.31
P62195		5705	PSMC5	proteasome (prosome, macropain) 26S subunit, ATPase, 5	S8|SUG-1|SUG1|TBP10|TRIP1|p45|p45/SUG	17	17q23.3
Q76M96		151887	CCDC80	coiled-coil domain containing 80	DRO1|SSG1|URB|okuribin	3	3q13.2
O00203		8546	AP3B1	adaptor-related protein complex 3, beta 1 subunit	ADTB3|ADTB3A|HPS|HPS2|PE	5	5q14.1
P46821		4131	MAP1B	microtubule-associated protein 1B	FUTSCH|MAP5|PPP1R102	5	5q13
P55268		3913	LAMB2	laminin, beta 2 (laminin S)	LAMS|NPHS5	3	3p21
P28799		2896	GRN	granulin	CLN11|GEP|GP88|PCDGF|PEPI|PGRN	17	17q21.32
P55001		4237	MFAP2	microfibrillar-associated protein 2	MAGP|MAGP-1|MAGP1	1	1p36.1-p35
Q9UDY4		11080	DNAJB4	DnaJ (Hsp40) homolog, subfamily B, member 4	DNAJW|DjB4|HLJ1	1	1p31.1
O14786		8829	NRP1	neuropilin 1	BDCA4|CD304|NP1|NRP|VEGF165R	10	10p12
Q99470		6388	SDF2	stromal cell-derived factor 2	-	17	17q11.2
P62318		6634	SNRPD3	small nuclear ribonucleoprotein D3 polypeptide 18kDa	SMD3|Sm-D3	22	22q11.23
Q9HCN8		23753	SDF2L1	stromal cell-derived factor 2-like 1	-	22	22q11.21
Q9Y287		9445	ITM2B	integral membrane protein 2B	ABRI|BRI|BRI2|BRICD2B|E25B|E3-16|FBD|RDGCA|imBRI2	13	13q14.3
O60763		8615	USO1	USO1 vesicle transport factor	P115|TAP|VDP	4	4q21.1
P12270		7175	TPR	translocated promoter region, nuclear basket protein	-	1	1q25
P41208		1069	CETN2	centrin, EF-hand protein, 2	CALT|CEN2	X	Xq28
P04792		3315	HSPB1	heat shock 27kDa protein 1	CMT2F|HEL-S-102|HMN2B|HS.76067|HSP27|HSP28|Hsp25|SRP27	7	7q11.23
Q8IZP0		10006	ABI1	abl-interactor 1	ABI-1|ABLBP4|E3B1|NAP1BP|SSH3BP|SSH3BP1	10	10p11.2
P78417		9446	GSTO1	glutathione S-transferase omega 1	GSTO 1-1|GSTTLp28|HEL-S-21|P28|SPG-R	10	10q25.1
P49755		10972	TMED10	transmembrane emp24-like trafficking protein 10 (yeast)	P24(DELTA)|S31I125|S31III125|TMP21|Tmp-21-I|p23	14	14q24.3
P61978		3190	HNRNPK	heterogeneous nuclear ribonucleoprotein K	CSBP|HNRPK|TUNP	9	9q21.32-q21.33
Q8TDW7		120114	FAT3	FAT atypical cadherin 3	CDHF15|CDHR10	11	11q14.3
Q9NQW7		7511	XPNPEP1	X-prolyl aminopeptidase (aminopeptidase P) 1, soluble	APP1|SAMP|XPNPEP|XPNPEPL|XPNPEPL1	10	10q25.3
P25788		5684	PSMA3	proteasome (prosome, macropain) subunit, alpha type, 3	HC8|PSC3	14	14q23
P53041		5536	PPP5C	protein phosphatase 5, catalytic subunit	PP5|PPP5|PPT	19	19q13.3
P62277		6207	RPS13	ribosomal protein S13	S13	11	11p15
Q6KF10		392255	GDF6	growth differentiation factor 6	BMP-13|BMP13|CDMP2|KFM|KFS|KFS1|KFSL|LCA17|MCOP4|MCOPCB6|SCDO4|SGM1	8	8q22.1
P36543		529	ATP6V1E1	ATPase, H+ transporting, lysosomal 31kDa, V1 subunit E1	ATP6E|ATP6E2|ATP6V1E|P31|Vma4	22	22q11.1
Q96M27		133619	PRRC1	proline-rich coiled-coil 1	-	5	5q23.2
P05305		1906	EDN1	endothelin 1	ARCND3|ET1|HDLCQ7|PPET1|QME	6	6p24.1
P02545		4000	LMNA	lamin A/C	CDCD1|CDDC|CMD1A|CMT2B1|EMD2|FPL|FPLD|FPLD2|HGPS|IDC|LDP1|LFP|LGMD1B|LMN1|LMNC|LMNL1|PRO1	1	1q22
P62081		6201	RPS7	ribosomal protein S7	DBA8|S7	2	2p25
Q14011		1153	CIRBP	cold inducible RNA binding protein	CIRP	19	19p13.3
P35609		88	ACTN2	actinin, alpha 2	CMD1AA|CMH23	1	1q42-q43
Q96AC1		10979	FERMT2	fermitin family member 2	KIND2|MIG2|PLEKHC1|UNC112|UNC112B|mig-2	14	14q22.1
Q12884		2191	FAP	fibroblast activation protein, alpha	DPPIV|FAPA|SIMP	2	2q23
Q9BZF9		55075	UACA	uveal autoantigen with coiled-coil domains and ankyrin repeats	NUCLING	15	15q22-q24
Q9Y6N7		6091	ROBO1	roundabout guidance receptor 1	DUTT1|SAX3	3	3p12
Q99584		6284	S100A13	S100 calcium binding protein A13	-	1	1q21
P20933		175	AGA	aspartylglucosaminidase	AGU|ASRG|GA	4	4q34.3
P30084		1892	ECHS1	enoyl CoA hydratase, short chain, 1, mitochondrial	ECHS1D|SCEH	10	10q26.2-q26.3
P62333		5706	PSMC6	proteasome (prosome, macropain) 26S subunit, ATPase, 6	CADP44|HEL-S-73|P44|SUG2|p42	14	14q22.1
Q92598		10808	HSPH1	heat shock 105kDa/110kDa protein 1	HSP105|HSP105A|HSP105B|NY-CO-25	13	13q12.3
P05109		6279	S100A8	S100 calcium binding protein A8	60B8AG|CAGA|CFAG|CGLA|CP-10|L1Ag|MA387|MIF|MRP8|NIF|P8	1	1q21
P30626		6717	SRI	sorcin	CP-22|CP22|SCN|V19	7	7q21.1
Q9H9H4		79720	VPS37B	vacuolar protein sorting 37 homolog B (S. cerevisiae)	-	12	12q24.31
P14618		5315	PKM	pyruvate kinase, muscle	CTHBP|HEL-S-30|OIP3|PK3|PKM2|TCB|THBP1	15	15q22
Q13509		10381	TUBB3	tubulin, beta 3 class III	CDCBM|CDCBM1|CFEOM3|CFEOM3A|FEOM3|TUBB4|beta-4	16	16q24.3
P62750		6147	RPL23A	ribosomal protein L23a	L23A|MDA20	17	17q11.2
Q8IV08		23646	PLD3	phospholipase D family, member 3	AD19|HU-K4|HUK4	19	19q13.2
P55145		7873	MANF	mesencephalic astrocyte-derived neurotrophic factor	ARMET|ARP	3	3p21.1
Q04837		6742	SSBP1	single-stranded DNA binding protein 1, mitochondrial	Mt-SSB|SOSS-B1|SSBP|mtSSB	7	7q34
Q9Y490		7094	TLN1	talin 1	ILWEQ|TLN	9	9p13
O14773		1200	TPP1	tripeptidyl peptidase I	CLN2|GIG1|LPIC|SCAR7|TPP-1	11	11p15
Q15369		6921	TCEB1	transcription elongation factor B (SIII), polypeptide 1 (15kDa, elongin C)	SIII|eloC	8	8q21.11
P15104		2752	GLUL	glutamate-ammonia ligase	GLNS|GS|PIG43|PIG59	1	1q31
Q8WTS6		80854	SETD7	SET domain containing (lysine methyltransferase) 7	KMT7|SET7|SET7/9|SET9	4	4q28
P83731		6152	RPL24	ribosomal protein L24	HEL-S-310|L24	3	3q12
P13674		5033	P4HA1	prolyl 4-hydroxylase, alpha polypeptide I	P4HA	10	10q22.1
P81605		117159	DCD	dermcidin	AIDD|DCD-1|DSEP|HCAP|PIF	12	12q13.1
Q13033		29966	STRN3	striatin, calmodulin binding protein 3	SG2NA	14	14q13-q21
P20073		310	ANXA7	annexin A7	ANX7|SNX|SYNEXIN	10	10q22.2
Q9NWU2		54994	GID8	GID complex subunit 8	C20orf11|TWA1	20	20q13.33
O00754		4125	MAN2B1	mannosidase, alpha, class 2B, member 1	LAMAN|MANB	19	19p13.2
P61421		9114	ATP6V0D1	ATPase, H+ transporting, lysosomal 38kDa, V0 subunit d1	ATP6D|ATP6DV|P39|VATX|VMA6|VPATPD	16	16q22.1
Q7LGC8		9469	CHST3	carbohydrate (chondroitin 6) sulfotransferase 3	C6ST|C6ST1|HSD	10	10q22.1
P48059		3987	LIMS1	LIM and senescent cell antigen-like domains 1	PINCH|PINCH-1|PINCH1	2	2q12.3
Q8NDC0		93487	MAPK1IP1L	mitogen-activated protein kinase 1 interacting protein 1-like	C14orf32|MISS|c14_5346	14	14q22.3
P61970		10204	NUTF2	nuclear transport factor 2	NTF2|PP15	16	16q22.1
P30530		558	AXL	AXL receptor tyrosine kinase	ARK|JTK11|Tyro7|UFO	19	19q13.1
P11216		5834	PYGB	phosphorylase, glycogen; brain	GPBB	20	20p11.21
Q9NV56		55257	MRGBP	MRG/MORF4L binding protein	C20orf20|Eaf7|MRG15BP|URCC4	20	20q13.33
P61163		10121	ACTR1A	ARP1 actin-related protein 1 homolog A, centractin alpha (yeast)	ARP1|Arp1A|CTRN1	10	10q24.32
P45974		8078	USP5	ubiquitin specific peptidase 5 (isopeptidase T)	ISOT	12	12p13
O43399		7165	TPD52L2	tumor protein D52-like 2	D54|TPD54	20	20q13.2-q13.3
P60953		998	CDC42	cell division cycle 42	CDC42Hs|G25K	1	1p36.1
Q15008		9861	PSMD6	proteasome (prosome, macropain) 26S subunit, non-ATPase, 6	Rpn7|S10|SGA-113M|p42A|p44S10	3	3p14.1
Q15427		10262	SF3B4	splicing factor 3b, subunit 4, 49kDa	AFD1|Hsh49|SAP49|SF3b49	1	1q21.2
Q6V0I7		79633	FAT4	FAT atypical cadherin 4	CDHF14|CDHR11|FAT-J|FATJ|HKLLS2|NBLA00548|VMLDS2	4	4q28.1
P28300		4015	LOX	lysyl oxidase	-	5	5q23.2
P25705		498	ATP5A1	ATP synthase, H+ transporting, mitochondrial F1 complex, alpha subunit 1, cardiac muscle	ATP5A|ATP5AL2|ATPM|COXPD22|HEL-S-123m|MC5DN4|MOM2|OMR|ORM|hATP1	18	18q21
O75390		1431	CS	citrate synthase	-	12	12q13.2
P17987		6950	TCP1	t-complex 1	CCT-alpha|CCT1|CCTa|D6S230E|TCP-1-alpha	6	6q25.3-q26
P11021		3309	HSPA5	heat shock 70kDa protein 5 (glucose-regulated protein, 78kDa)	BIP|GRP78|HEL-S-89n|MIF2	9	9q33.3
O43707		81	ACTN4	actinin, alpha 4	ACTININ-4|FSGS|FSGS1	19	19q13
P11940		26986	PABPC1	poly(A) binding protein, cytoplasmic 1	PAB1|PABP|PABP1|PABPC2|PABPL1	8	8q22.2-q23
P31150		2664	GDI1	GDP dissociation inhibitor 1	1A|GDIL|MRX41|MRX48|OPHN2|RABGD1A|RABGDIA|XAP-4	X	Xq28
P22314		7317	UBA1	ubiquitin-like modifier activating enzyme 1	A1S9|A1S9T|A1ST|AMCX1|CFAP124|GXP1|POC20|SMAX2|UBA1A|UBE1|UBE1X	X	Xp11.23
O14818		5688	PSMA7	proteasome (prosome, macropain) subunit, alpha type, 7	C6|HSPC|RC6-1|XAPC7	20	20q13.33
P49591		6301	SARS	seryl-tRNA synthetase	SERRS|SERS	1	1p13.3
P27658		1295	COL8A1	collagen, type VIII, alpha 1	C3orf7	3	3q12.3
O14672		102	ADAM10	ADAM metallopeptidase domain 10	AD10|AD18|CD156c|HsT18717|MADM|RAK|kuz	15	15q22
P10301		6237	RRAS	related RAS viral (r-ras) oncogene homolog	-	19	19q13.33
Q15404		6251	RSU1	Ras suppressor protein 1	RSP-1	10	10p13
Q9Y5L4		26517	TIMM13	translocase of inner mitochondrial membrane 13 homolog (yeast)	TIM13|TIM13B|TIMM13A|TIMM13B|ppv1	19	19p13.3
Q13557		817	CAMK2D	calcium/calmodulin-dependent protein kinase II delta	CAMKD	4	4q26
P35221		1495	CTNNA1	catenin (cadherin-associated protein), alpha 1, 102kDa	CAP102	5	5q31.2
P28070		5692	PSMB4	proteasome (prosome, macropain) subunit, beta type, 4	HN3|HsN3|PROS-26|PROS26	1	1q21
P52888		7064	THOP1	thimet oligopeptidase 1	EP24.15|MEPD_HUMAN|MP78|TOP	19	19p13.3
Q8WXF1		55269	PSPC1	paraspeckle component 1	PSP1	13	13q12.11
P11142		3312	HSPA8	heat shock 70kDa protein 8	HEL-33|HEL-S-72p|HSC54|HSC70|HSC71|HSP71|HSP73|HSPA10|LAP-1|LAP1|NIP71	11	11q24.1
Q13263		10155	TRIM28	tripartite motif containing 28	KAP1|PPP1R157|RNF96|TF1B|TIF1B	19	19q13.4
Q96EP5		26528	DAZAP1	DAZ associated protein 1	-	19	19p13.3
O95782		160	AP2A1	adaptor-related protein complex 2, alpha 1 subunit	ADTAA|AP2-ALPHA|CLAPA1	19	19q13.33
Q86UD1		220323	OAF	out at first homolog	NS5ATP13TP2	11	11q23.3
P26640		7407	VARS	valyl-tRNA synthetase	G7A|VARS1|VARS2	6	6p21.3
O95336		25796	PGLS	6-phosphogluconolactonase	6PGL	19	19p13.2
Q15459		10291	SF3A1	splicing factor 3a, subunit 1, 120kDa	PRP21|PRPF21|SAP114|SF3A120	22	22q12.2
Q04917		7533	YWHAH	tyrosine 3-monooxygenase/tryptophan 5-monooxygenase activation protein, eta	YWHA1	22	22q12.3
Q00341		3069	HDLBP	high density lipoprotein binding protein	HBP|PRO2900|VGL	2	2q37.3
Q13200		5708	PSMD2	proteasome (prosome, macropain) 26S subunit, non-ATPase, 2	P97|RPN1|S2|TRAP2	3	3q27.1
P48643		22948	CCT5	chaperonin containing TCP1, subunit 5 (epsilon)	CCT-epsilon|CCTE|HEL-S-69|PNAS-102|TCP-1-epsilon	5	5p15.2
P15559		1728	NQO1	NAD(P)H dehydrogenase, quinone 1	DHQU|DIA4|DTD|NMOR1|NMORI|QR1	16	16q22.1
Q9UNM6		5719	PSMD13	proteasome (prosome, macropain) 26S subunit, non-ATPase, 13	HSPC027|Rpn9|S11|p40.5	11	11p15.5
O00629		3840	KPNA4	karyopherin alpha 4 (importin alpha 3)	IPOA3|QIP1|SRP3	3	3q25.33
Q8IUD2		23085	ERC1	ELKS/RAB6-interacting/CAST family member 1	Cast2|ELKS|ERC-1|RAB6IP2	12	12p13.3
P36954		5438	POLR2I	polymerase (RNA) II (DNA directed) polypeptide I, 14.5kDa	RPB9|hRPB14.5	19	19q12
P23284		5479	PPIB	peptidylprolyl isomerase B (cyclophilin B)	CYP-S1|CYPB|HEL-S-39|OI9|SCYLP	15	15q21-q22
Q13098		2873	GPS1	G protein pathway suppressor 1	COPS1|CSN1	17	17q25.3
P98179		5935	RBM3	RNA binding motif (RNP1, RRM) protein 3	IS1-RNPL|RNPL	X	Xp11.2
Q6EMK4		114990	VASN	vasorin	SLITL2	16	16p13.3
P08243		440	ASNS	asparagine synthetase (glutamine-hydrolyzing)	ASNSD|TS11	7	7q21.3
O00499		274	BIN1	bridging integrator 1	AMPH2|AMPHL|SH3P9	2	2q14
Q14444		4076	CAPRIN1	cell cycle associated protein 1	GPIAP1|GPIP137|GRIP137|M11S1|RNG105|p137GPI	11	11p13
P53621		1314	COPA	coatomer protein complex, subunit alpha	AILJK|HEP-COP	1	1q23.2
P67809		4904	YBX1	Y box binding protein 1	BP-8|CSDA2|CSDB|DBPB|MDR-NF1|NSEP-1|NSEP1|YB-1|YB1	1	1p34
Q9P2B2		5738	PTGFRN	prostaglandin F2 receptor inhibitor	CD315|CD9P-1|EWI-F|FPRP|SMAP-6	1	1p13.1
O00571		1654	DDX3X	DEAD (Asp-Glu-Ala-Asp) box helicase 3, X-linked	CAP-Rf|DBX|DDX14|DDX3|HLP2	X	Xp11.3-p11.23
P62888		6156	RPL30	ribosomal protein L30	L30	8	8q22
Q09666		79026	AHNAK	AHNAK nucleoprotein	AHNAKRS	11	11q12.2
P54136		5917	RARS	arginyl-tRNA synthetase	ArgRS|DALRD1|HLD9	5	5q35.1
Q96HY6		65992	DDRGK1	DDRGK domain containing 1	C20orf116|UFBP1|dJ1187M17.3	20	20p13
Q86VP6		55832	CAND1	cullin-associated and neddylation-dissociated 1	TIP120|TIP120A	12	12q14
P0CG38		653269	POTEI	POTE ankyrin domain family, member I	POTE2beta	2	2q21.1
P60709		60	ACTB	actin, beta	BRWS1|PS1TP5BP1	7	7p22
Q9Y6C2		11117	EMILIN1	elastin microfibril interfacer 1	EMI|EMILIN|gp115	2	2p23.3-p23.2
P19623		6723	SRM	spermidine synthase	PAPT|SPDSY|SPS1|SRML1	1	1p36-p22
P61201		9318	COPS2	COP9 signalosome subunit 2	ALIEN|CSN2|SGN2|TRIP15	15	15q21.2
P62328		7114	TMSB4X	thymosin beta 4, X-linked	FX|PTMB4|TB4X|TMSB4	X	Xq21.3-q22
Q8NBJ5		79709	COLGALT1	collagen beta(1-O)galactosyltransferase 1	GLT25D1	19	19p13.11
P38606		523	ATP6V1A	ATPase, H+ transporting, lysosomal 70kDa, V1 subunit A	ATP6A1|ATP6V1A1|HO68|VA68|VPP2|Vma1	3	3q13.31
O00232		5718	PSMD12	proteasome (prosome, macropain) 26S subunit, non-ATPase, 12	Rpn5|p55	17	17q24.2
Q92791		10609	P3H4	prolyl 3-hydroxylase family member 4 (non-enzymatic)	LEPREL4|NO55|NOL55|SC65	17	17q21.2
Q9NVD7		55742	PARVA	parvin, alpha	CH-ILKBP|MXRA2	11	11p15.3
Q5KU26		81035	COLEC12	collectin sub-family member 12	CLP1|NSR2|SCARA4|SRCL	18	18p11.32
Q9BXS0		84570	COL25A1	collagen, type XXV, alpha 1	AMY|CFEOM5|CLAC|CLAC-P|CLACP	4	4q25
Q9UMS4		27339	PRPF19	pre-mRNA processing factor 19	NMP200|PRP19|PSO4|SNEV|UBOX4|hPSO4	11	11q12.2
P12081		3035	HARS	histidyl-tRNA synthetase	HRS|USH3B	5	5q31.3
Q9BSJ8		23344	ESYT1	extended synaptotagmin-like protein 1	FAM62A|MBC2	12	12q13.2
P09486		6678	SPARC	secreted protein, acidic, cysteine-rich (osteonectin)	BM-40|ON	5	5q31.3-q32
P52597		3185	HNRNPF	heterogeneous nuclear ribonucleoprotein F	HNRPF|OK/SW-cl.23|mcs94-1	10	10q11.21
Q9NZN3		30845	EHD3	EH-domain containing 3	PAST3	2	2p21
Q07866		3831	KLC1	kinesin light chain 1	KLC|KNS2|KNS2A	14	14q32.3
P00492		3251	HPRT1	hypoxanthine phosphoribosyltransferase 1	HGPRT|HPRT	X	Xq26.1
Q13045		2314	FLII	flightless I actin binding protein	FLI|FLIL|Fli1	17	17p11.2
P68104		1915	EEF1A1	eukaryotic translation elongation factor 1 alpha 1	CCS-3|CCS3|EE1A1|EEF-1|EEF1A|EF-Tu|EF1A|GRAF-1EF|HNGC:16303|LENG7|PTI1|eEF1A-1	6	6q14.1
Q13435		10992	SF3B2	splicing factor 3b, subunit 2, 145kDa	Cus1|SAP145|SF3B145|SF3b1|SF3b150	11	11q13.1
P05198		1965	EIF2S1	eukaryotic translation initiation factor 2, subunit 1 alpha, 35kDa	EIF-2|EIF-2A|EIF-2alpha|EIF2|EIF2A	14	14q23.3
P53618		1315	COPB1	coatomer protein complex, subunit beta 1	COPB	11	11p15.2
P08779		3868	KRT16	keratin 16, type I	CK16|FNEPPK|K16|K1CP|KRT16A|NEPPK|PC1	17	17q21.2
P04406		2597	GAPDH	glyceraldehyde-3-phosphate dehydrogenase	G3PD|GAPD|HEL-S-162eP	12	12p13
Q9NTK5		29789	OLA1	Obg-like ATPase 1	DOC45|GBP45|GTBP9|GTPBP9|PTD004	2	2q31.1
Q15233		4841	NONO	non-POU domain containing, octamer-binding	NMT55|NRB54|P54|P54NRB|PPP1R114	X	Xq13.1
Q07955		6426	SRSF1	serine/arginine-rich splicing factor 1	ASF|SF2|SF2p33|SFRS1|SRp30a	17	17q22
O15145		10094	ARPC3	actin related protein 2/3 complex, subunit 3, 21kDa	ARC21|p21-Arc	12	12q24.11
P07237		5034	P4HB	prolyl 4-hydroxylase, beta polypeptide	CLCRP1|DSI|ERBA2L|GIT|P4Hbeta|PDI|PDIA1|PHDB|PO4DB|PO4HB|PROHB	17	17q25
O43776		4677	NARS	asparaginyl-tRNA synthetase	ASNRS|NARS1	18	18q21.31
Q9BUF5		84617	TUBB6	tubulin, beta 6 class V	HsT1601|TUBB-5	18	18p11.21
P09622		1738	DLD	dihydrolipoamide dehydrogenase	DLDD|DLDH|E3|GCSL|LAD|PHE3	7	7q31-q32
Q04760		2739	GLO1	glyoxalase I	GLOD1|GLYI|HEL-S-74	6	6p21.3-p21.1
P60174		7167	TPI1	triosephosphate isomerase 1	HEL-S-49|TIM|TPI|TPID	12	12p13
O94973		161	AP2A2	adaptor-related protein complex 2, alpha 2 subunit	ADTAB|CLAPA2|HIP-9|HIP9|HYPJ	11	11p15.5
P49588		16	AARS	alanyl-tRNA synthetase	CMT2N|EIEE29	16	16q22
Q9P273		55714	TENM3	teneurin transmembrane protein 3	MCOPCB9|ODZ3|TNM3|Ten-m3	4	4q35.1
P31942		3189	HNRNPH3	heterogeneous nuclear ribonucleoprotein H3 (2H9)	2H9|HNRPH3	10	10q22
Q07960		392	ARHGAP1	Rho GTPase activating protein 1	CDC42GAP|RHOGAP|RHOGAP1|p50rhoGAP	11	11p11.2
P61106		51552	RAB14	RAB14, member RAS oncogene family	FBP|RAB-14	9	9q33.2
Q9NR45		54187	NANS	N-acetylneuraminic acid synthase	HEL-S-100|SAS	9	9p24.1-p23
O43150		8853	ASAP2	ArfGAP with SH3 domain, ankyrin repeat and PH domain 2	AMAP2|CENTB3|DDEF2|PAG3|PAP|Pap-alpha|SHAG1	2	2p25|2p24
P51149		7879	RAB7A	RAB7A, member RAS oncogene family	PRO2706|RAB7	3	3q21.3
P30622		6249	CLIP1	CAP-GLY domain containing linker protein 1	CLIP|CLIP-170|CLIP170|CYLN1|RSN	12	12q24.3
P41091		1968	EIF2S3	eukaryotic translation initiation factor 2, subunit 3 gamma, 52kDa	EIF2|EIF2G|EIF2gamma|eIF-2gA	X	Xp22.2-p22.1
P55884		8662	EIF3B	eukaryotic translation initiation factor 3, subunit B	EIF3-ETA|EIF3-P110|EIF3-P116|EIF3S9|PRT1	7	7p22.3
P28066		5686	PSMA5	proteasome (prosome, macropain) subunit, alpha type, 5	PSC5|ZETA	1	1p13
O00468		375790	AGRN	agrin	CMS8|CMSPPD	1	1p36.33
Q96TA1		64855	FAM129B	family with sequence similarity 129, member B	C9orf88|MEG-3|MINERVA|OC58|bA356B19.6	9	9q34.13
P46777		6125	RPL5	ribosomal protein L5	DBA6|L5|MSTP030|PPP1R135	1	1p22.1
P35611		118	ADD1	adducin 1 (alpha)	ADDA	4	4p16.3
O60568		8985	PLOD3	procollagen-lysine, 2-oxoglutarate 5-dioxygenase 3	LH3	7	7q22
Q9HAW4		63967	CLSPN	claspin	-	1	1p34.2
P13010		7520	XRCC5	X-ray repair complementing defective repair in Chinese hamster cells 5 (double-strand-break rejoining)	KARP-1|KARP1|KU80|KUB2|Ku86|NFIV	2	2q35
P08238		3326	HSP90AB1	heat shock protein 90kDa alpha (cytosolic), class B member 1	D6S182|HSP84|HSP90B|HSPC2|HSPCB	6	6p12
P20700		4001	LMNB1	lamin B1	ADLD|LMN|LMN2|LMNB	5	5q23.2
P61026		10890	RAB10	RAB10, member RAS oncogene family	-	2	2p23.3
Q9Y625		10082	GPC6	glypican 6	OMIMD1	13	13q32
Q13643		2275	FHL3	four and a half LIM domains 3	SLIM2	1	1p34
Q8NBZ7		80146	UXS1	UDP-glucuronate decarboxylase 1	SDR6E1|UGD	2	2q12.2
P02751		2335	FN1	fibronectin 1	CIG|ED-B|FINC|FN|FNZ|GFND|GFND2|LETS|MSF	2	2q34
P62191		5700	PSMC1	proteasome (prosome, macropain) 26S subunit, ATPase, 1	P26S4|S4|p56	14	14q32.11
Q13753		3918	LAMC2	laminin, gamma 2	B2T|BM600|CSF|EBR2|EBR2A|LAMB2T|LAMNB2	1	1q25-q31
O75116		9475	ROCK2	Rho-associated, coiled-coil containing protein kinase 2	ROCK-II	2	2p24
Q10471		2590	GALNT2	polypeptide N-acetylgalactosaminyltransferase 2	GalNAc-T2	1	1q41-q42
P41250		2617	GARS	glycyl-tRNA synthetase	CMT2D|DSMAV|GlyRS|HMN5|SMAD1	7	7p15
P54577		8565	YARS	tyrosyl-tRNA synthetase	CMTDIC|TYRRS|YRS|YTS	1	1p35.1
O00339		4147	MATN2	matrilin 2	-	8	8q22
Q93063		2132	EXT2	exostosin glycosyltransferase 2	SOTV	11	11p12-p11
Q8N5G2		55219	TMEM57	transmembrane protein 57	MACOILIN	1	1p36.11|1p36.11
Q02809		5351	PLOD1	procollagen-lysine, 2-oxoglutarate 5-dioxygenase 1	EDS6|LH|LH1|LLH|PLOD	1	1p36.22
P35222		1499	CTNNB1	catenin (cadherin-associated protein), beta 1, 88kDa	CTNNB|MRD19|armadillo	3	3p21
P37837		6888	TALDO1	transaldolase 1	TAL|TAL-H|TALDOR|TALH	11	11p15.5-p15.4
Q9UBT2		10054	UBA2	ubiquitin-like modifier activating enzyme 2	ARX|HRIHFB2115|SAE2	19	19q12
O00410		3843	IPO5	importin 5	IMB3|KPNB3|Pse1|RANBP5|imp5	13	13q32.2
Q9BQT9		9746	CLSTN3	calsyntenin 3	CDHR14|CSTN3|alcbeta	12	12p13.31
Q9UPN3		23499	MACF1	microtubule-actin crosslinking factor 1	ABP620|ACF7|MACF|OFC4	1	1p32-p31
P07711		1514	CTSL	cathepsin L	CATL|CTSL1|MEP	9	9q21.33
Q6PCB0		64856	VWA1	von Willebrand factor A domain containing 1	WARP	1	1p36.33
P15018		3976	LIF	leukemia inhibitory factor	CDF|DIA|HILDA|MLPLI	22	22q12.2
P16870		1363	CPE	carboxypeptidase E	-	4	4q32.3
P49411		7284	TUFM	Tu translation elongation factor, mitochondrial	COXPD4|EF-TuMT|EFTU|P43	16	16p11.2
P09104		2026	ENO2	enolase 2 (gamma, neuronal)	HEL-S-279|NSE	12	12p13
Q08211		1660	DHX9	DEAH (Asp-Glu-Ala-His) box helicase 9	DDX9|LKP|NDH2|NDHII|RHA	1	1q25
Q92804		8148	TAF15	TAF15 RNA polymerase II, TATA box binding protein (TBP)-associated factor, 68kDa	Npl3|RBP56|TAF2N|TAFII68	17	17q11.1-q11.2
P36873		5501	PPP1CC	protein phosphatase 1, catalytic subunit, gamma isozyme	PP-1G|PP1C|PPP1G	12	12q24.1-q24.2
Q15063		10631	POSTN	periostin, osteoblast specific factor	OSF-2|OSF2|PDLPOSTN|PN|periostin	13	13q13.3
Q14204		1778	DYNC1H1	dynein, cytoplasmic 1, heavy chain 1	CMT2O|DHC1|DHC1a|DNCH1|DNCL|DNECL|DYHC|Dnchc1|HL-3|SMALED1|p22	14	14q32
P61020		5869	RAB5B	RAB5B, member RAS oncogene family	-	12	12q13
Q8WVQ1		124583	CANT1	calcium activated nucleotidase 1	DBQD|SCAN-1|SCAN1|SHAPY	17	17q25.3
P26641		1937	EEF1G	eukaryotic translation elongation factor 1 gamma	EF1G|GIG35	11	11q12.3
P0DME0		646817	SETSIP	SET-like protein	SETP18	1	1p22.1
Q01105		6418	SET	SET nuclear proto-oncogene	2PP2A|I2PP2A|IGAAD|IPP2A2|PHAPII|TAF-I|TAF-IBETA	9	9q34
Q9HAT2		54414	SIAE	sialic acid acetylesterase	AIS6|CSE-C|CSEC|LSE|YSG2	11	11q24
O00154		11332	ACOT7	acyl-CoA thioesterase 7	ACH1|ACT|BACH|CTE-II|LACH|LACH1|hBACH	1	1p36
Q13641		7162	TPBG	trophoblast glycoprotein	5T4|5T4AG|M6P1|WAIF1	6	6q14-q15
Q14108		950	SCARB2	scavenger receptor class B, member 2	AMRF|CD36L2|EPM4|HLGP85|LGP85|LIMP-2|LIMPII|SR-BII	4	4q21.1
Q13813		6709	SPTAN1	spectrin, alpha, non-erythrocytic 1	EIEE5|NEAS|SPTA2	9	9q34.11
Q8IUX7		165	AEBP1	AE binding protein 1	ACLP	7	7p13
Q9BRK3		54587	MXRA8	matrix-remodelling associated 8	-	1	1p36.33
Q96RY5		57585	CRAMP1L	Crm, cramped-like (Drosophila)	HN1L|TCE4	16	16p13.3
P35998		5701	PSMC2	proteasome (prosome, macropain) 26S subunit, ATPase, 2	MSS1|Nbla10058|S7	7	7q22.1-q22.3
P54578		9097	USP14	ubiquitin specific peptidase 14 (tRNA-guanine transglycosylase)	TGT	18	18p11.32
P68032		70	ACTC1	actin, alpha, cardiac muscle 1	ACTC|ASD5|CMD1R|CMH11|LVNC4	15	15q14
P68133		58	ACTA1	actin, alpha 1, skeletal muscle	ACTA|ASMA|CFTD|CFTD1|CFTDM|MPFD|NEM1|NEM2|NEM3	1	1q42.13
P11166		6513	SLC2A1	solute carrier family 2 (facilitated glucose transporter), member 1	CSE|DYT17|DYT18|DYT9|EIG12|GLUT|GLUT-1|GLUT1|GLUT1DS|HTLVR|PED	1	1p34.2
Q93052		4026	LPP	LIM domain containing preferred translocation partner in lipoma	-	3	3q28
Q9UKU9		23452	ANGPTL2	angiopoietin-like 2	ARP2|HARP	9	9q34
Q69YQ0		23384	SPECC1L	sperm antigen with calponin homology and coiled-coil domains 1-like	CYTSA|GBBB2|OBLFC1	22	22q11.23
O15372		8667	EIF3H	eukaryotic translation initiation factor 3, subunit H	EIF3S3|eIF3-gamma|eIF3-p40	8	8q24.11
Q07021		708	C1QBP	complement component 1, q subcomponent binding protein	GC1QBP|HABP1|SF2p32|gC1Q-R|gC1qR|p32	17	17p13.3
P12956		2547	XRCC6	X-ray repair complementing defective repair in Chinese hamster cells 6	CTC75|CTCBF|G22P1|KU70|ML8|TLAA	22	22q13.2
P09972		230	ALDOC	aldolase C, fructose-bisphosphate	ALDC	17	17cen-q12
P98095		2199	FBLN2	fibulin 2	-	3	3p25.1
Q9BPX5		81873	ARPC5L	actin related protein 2/3 complex, subunit 5-like	ARC16-2	9	9q33.3
Q9P265		57609	DIP2B	disco-interacting protein 2 homolog B	-	12	12q13.12
P35052		2817	GPC1	glypican 1	glypican	2	2q35-q37
Q6DKJ4		64359	NXN	nucleoredoxin	NRX|TRG-4	17	17p13.3
P61923		22818	COPZ1	coatomer protein complex, subunit zeta 1	CGI-120|COPZ|HSPC181|zeta-COP|zeta1-COP	12	12q13.2-q13.3
O60462		8828	NRP2	neuropilin 2	NP2|NPN2|PRO2714|VEGF165R2	2	2q33.3
P07108		1622	DBI	diazepam binding inhibitor (GABA receptor modulator, acyl-CoA binding protein)	ACBD1|ACBP|CCK-RP|EP	2	2q12-q21
Q14203		1639	DCTN1	dynactin 1	DAP-150|DP-150|P135	2	2p13
P68371		10383	TUBB4B	tubulin, beta 4B class IVb	Beta2|TUBB2|TUBB2C	9	9q34
Q15276		9135	RABEP1	rabaptin, RAB GTPase binding effector protein 1	RAB5EP|RABPT5	17	17p13.2
P23381		7453	WARS	tryptophanyl-tRNA synthetase	GAMMA-2|IFI53|IFP53	14	14q32.31
Q92499		1653	DDX1	DEAD (Asp-Glu-Ala-Asp) box helicase 1	DBP-RB|UKVH5d	2	2p24
P17661		1674	DES	desmin	CSM1|CSM2|LGMD2R	2	2q35
P78371		10576	CCT2	chaperonin containing TCP1, subunit 2 (beta)	99D8.1|CCT-beta|CCTB|HEL-S-100n|PRO1633|TCP-1-beta	12	12q15
P54709		483	ATP1B3	ATPase, Na+/K+ transporting, beta 3 polypeptide	ATPB-3|CD298	3	3q23
P31944		23581	CASP14	caspase 14, apoptosis-related cysteine peptidase	-	19	19p13.1
Q9UNS2		8533	COPS3	COP9 signalosome subunit 3	CSN3|SGN3	17	17p11.2
P63244		10399	GNB2L1	guanine nucleotide binding protein (G protein), beta polypeptide 2-like 1	Gnb2-rs1|H12.3|HLC-7|PIG21|RACK1	5	5q35.3
Q15020		9733	SART3	squamous cell carcinoma antigen recognized by T cells 3	DSAP1|P100|RP11-13G14|TIP110|p110|p110(nrb)	12	12q24.1
P50570		1785	DNM2	dynamin 2	CMT2M|CMTDI1|CMTDIB|DI-CMTB|DYN2|DYNII|LCCS5	19	19p13.2
Q13242		8683	SRSF9	serine/arginine-rich splicing factor 9	SFRS9|SRp30c	12	12q24.31
P99999		54205	CYCS	cytochrome c, somatic	CYC|HCS|THC4	7	7p15.3
Q6NYC8		170954	PPP1R18	protein phosphatase 1, regulatory subunit 18	HKMT1098|KIAA1949	6	6p21.3
P41240		1445	CSK	c-src tyrosine kinase	-	15	15q24.1
P13639		1938	EEF2	eukaryotic translation elongation factor 2	EEF-2|EF-2|EF2|SCA26	19	19p13.3
P33176		3799	KIF5B	kinesin family member 5B	HEL-S-61|KINH|KNS|KNS1|UKHC	10	10p11.22
P35268		6146	RPL22	ribosomal protein L22	EAP|HBP15|HBP15/L22|L22	1	1p36.31
Q9BXS5		8907	AP1M1	adaptor-related protein complex 1, mu 1 subunit	AP47|CLAPM2|CLTNM|MU-1A	19	19p13.12
Q13418		3611	ILK	integrin-linked kinase	HEL-S-28|ILK-1|ILK-2|P59|p59ILK	11	11p15.4
P13804		2108	ETFA	electron-transfer-flavoprotein, alpha polypeptide	EMA|GA2|MADD	15	15q23-q25
P31943		3187	HNRNPH1	heterogeneous nuclear ribonucleoprotein H1 (H)	HNRPH|HNRPH1|hnRNPH	5	5q35.3
P04062		2629	GBA	glucosidase, beta, acid	GBA1|GCB|GLUC	1	1q21
Q15393		23450	SF3B3	splicing factor 3b, subunit 3, 130kDa	RSE1|SAP130|SF3b130|STAF130	16	16q22.1
P14866		3191	HNRNPL	heterogeneous nuclear ribonucleoprotein L	HNRPL|P/OKcl.14|hnRNP-L	19	19q13.2
P46782		6193	RPS5	ribosomal protein S5	S5	19	19q13.4
P56537		3692	EIF6	eukaryotic translation initiation factor 6	CAB|EIF3A|ITGB4BP|b(2)gcn|eIF-6|p27(BBP)|p27BBP	20	20q12
Q9P2J5		51520	LARS	leucyl-tRNA synthetase	HSPC192|ILFS1|LARS1|LEURS|LEUS|LFIS|LRS|PIG44|RNTLS|hr025Cl	5	5q32
P38646		3313	HSPA9	heat shock 70kDa protein 9 (mortalin)	CRP40|CSA|GRP-75|GRP75|HEL-S-124m|HSPA9B|MOT|MOT2|MTHSP75|PBP74	5	5q31.1
O14523		9854	C2CD2L	C2CD2-like	DLNB23|TMEM24	11	11q23.3
P53396		47	ACLY	ATP citrate lyase	ACL|ATPCL|CLATP	17	17q21.2
Q14974		3837	KPNB1	karyopherin (importin) beta 1	IMB1|IPO1|IPOB|Impnb|NTF97	17	17q21.32
P50895		4059	BCAM	basal cell adhesion molecule (Lutheran blood group)	AU|CD239|LU|MSK19	19	19q13.2
P49327		2194	FASN	fatty acid synthase	FAS|OA-519|SDR27X1	17	17q25
P22304		3423	IDS	iduronate 2-sulfatase	MPS2|SIDS	X	Xq28
Q32P28		64175	P3H1	prolyl 3-hydroxylase 1	GROS1|LEPRE1|OI8	1	1p34.1
Q99829		8904	CPNE1	copine I	COPN1|CPN1	20	20q11.22
Q13685		14	AAMP	angio-associated, migratory cell protein	-	2	2q35
Q9UHD8		10801	SEPT9	septin 9	AF17q25|MSF|MSF1|NAPB|PNUTL4|SINT1|SeptD1	17	17q25
Q9UNH7		58533	SNX6	sorting nexin 6	MSTP010|TFAF2	14	14q13.1
Q08209		5530	PPP3CA	protein phosphatase 3, catalytic subunit, alpha isozyme	CALN|CALNA|CALNA1|CCN1|CNA1|PPP2B	4	4q24
P67936		7171	TPM4	tropomyosin 4	HEL-S-108	19	19p13.1
Q14254		2319	FLOT2	flotillin 2	ECS-1|ECS1|ESA|ESA1|M17S1	17	17q11-q12
O43184		8038	ADAM12	ADAM metallopeptidase domain 12	ADAM12-OT1|CAR10|MCMP|MCMPMltna|MLTN|MLTNA	10	10q26
Q00610		1213	CLTC	clathrin, heavy chain (Hc)	CHC|CHC17|CLH-17|CLTCL2|Hc	17	17q23.1
Q9Y4L1		10525	HYOU1	hypoxia up-regulated 1	GRP-170|Grp170|HSP12A|ORP-150|ORP150	11	11q23.1-q23.3
P28838		51056	LAP3	leucine aminopeptidase 3	HEL-S-106|LAP|LAPEP|PEPS	4	4p15.32
Q13409		1781	DYNC1I2	dynein, cytoplasmic 1, intermediate chain 2	DNCI2|IC2	2	2q31.1
P04350		10382	TUBB4A	tubulin, beta 4A class IVa	DYT4|TUBB4|beta-5	19	19p13.3
Q15149		5339	PLEC	plectin	EBS1|EBSO|HD1|LGMD2Q|PCN|PLEC1|PLEC1b|PLTN	8	8q24
P18124		6129	RPL7	ribosomal protein L7	L7|humL7-1	8	8q21.11
Q9H173		64374	SIL1	SIL1 nucleotide exchange factor	BAP|MSS|ULG5	5	5q31
Q8WUW1		55845	BRK1	BRICK1, SCAR/WAVE actin-nucleating complex subunit	C3orf10|HSPC300|MDS027|hHBrk1	3	3p25.3
P27348		10971	YWHAQ	tyrosine 3-monooxygenase/tryptophan 5-monooxygenase activation protein, theta	14-3-3|1C5|HS1	2	2p25.1
P41252		3376	IARS	isoleucyl-tRNA synthetase	IARS1|ILERS|ILRS|IRS|PRO0785	9	9q21
P02788		4057	LTF	lactotransferrin	GIG12|HEL110|HLF2|LF	3	3p21.31
P05023		476	ATP1A1	ATPase, Na+/K+ transporting, alpha 1 polypeptide	-	1	1p21
Q9NZN4		30846	EHD2	EH-domain containing 2	PAST2	19	19q13.3
Q13439		2803	GOLGA4	golgin A4	CRPF46|GCP2|GOLG|MU-RMS-40.18|p230	3	3p22-p21.3
O75340		10016	PDCD6	programmed cell death 6	ALG-2|ALG2|PEF1B	5	5p15.33
Q9Y285		2193	FARSA	phenylalanyl-tRNA synthetase, alpha subunit	CML33|FARSL|FARSLA|FRSA|PheHA	19	19p13.2
Q15084		10130	PDIA6	protein disulfide isomerase family A, member 6	ERP5|P5|TXNDC7	2	2p25.1
P63261		71	ACTG1	actin gamma 1	ACT|ACTG|BRWS2|DFNA20|DFNA26|HEL-176	17	17q25
Q16222		6675	UAP1	UDP-N-acetylglucosamine pyrophosphorylase 1	AGX|AGX1|AGX2|SPAG2	1	1q23.3
O75934		10286	BCAS2	breast carcinoma amplified sequence 2	DAM1|SPF27|Snt309	1	1p13.2
O43175		26227	PHGDH	phosphoglycerate dehydrogenase	3-PGDH|3PGDH|HEL-S-113|NLS|NLS1|PDG|PGAD|PGD|PGDH|PHGDHD|SERA	1	1p12
P62826		5901	RAN	RAN, member RAS oncogene family	ARA24|Gsp1|TC4	12	12q24.3
O60502		10724	MGEA5	meningioma expressed antigen 5 (hyaluronidase)	MEA5|NCOAT|OGA	10	10q24.1-q24.3
P48147		5550	PREP	prolyl endopeptidase	PE|PEP	6	6q22
P51991		220988	HNRNPA3	heterogeneous nuclear ribonucleoprotein A3	2610510D13Rik|D10S102|FBRNP|HNRPA3	2	2q31.2
P42224		6772	STAT1	signal transducer and activator of transcription 1, 91kDa	CANDF7|IMD31A|IMD31B|IMD31C|ISGF-3|STAT91	2	2q32.2
Q13332		5802	PTPRS	protein tyrosine phosphatase, receptor type, S	PTPSIGMA	19	19p13.3
P34897		6472	SHMT2	serine hydroxymethyltransferase 2 (mitochondrial)	GLYA|HEL-S-51e|SHMT	12	12q12-q14
Q9UBC2		58513	EPS15L1	epidermal growth factor receptor pathway substrate 15-like 1	EPS15R	19	19p13.11
Q92841		10521	DDX17	DEAD (Asp-Glu-Ala-Asp) box helicase 17	P72|RH70	22	22q13.1
P17936		3486	IGFBP3	insulin-like growth factor binding protein 3	BP-53|IBP3	7	7p12.3
Q13838		7919	DDX39B	DEAD (Asp-Glu-Ala-Asp) box polypeptide 39B	BAT1|D6S81E|UAP56	6	6p21.3
Q7KZF4		27044	SND1	staphylococcal nuclease and tudor domain containing 1	TDRD11|p100	7	7q31.3
Q96RW7		83872	HMCN1	hemicentin 1	ARMD1|FBLN6|FIBL-6|FIBL6	1	1q25.3-q31.1
Q9Y224		51637	C14orf166	chromosome 14 open reading frame 166	CGI-99|CGI99|CLE|CLE7|LCRP369|RLLM1	14	14q22.1
Q05639		1917	EEF1A2	eukaryotic translation elongation factor 1 alpha 2	EEF1AL|EF-1-alpha-2|EF1A|EIEE33|HS1|MRD38|STN|STNL	20	20q13.3
P10646		7035	TFPI	tissue factor pathway inhibitor (lipoprotein-associated coagulation inhibitor)	EPI|LACI|TFI|TFPI1	2	2q32
P36578		6124	RPL4	ribosomal protein L4	L4	15	15q22
P39060		80781	COL18A1	collagen, type XVIII, alpha 1	KNO|KNO1|KS	21	21q22.3
P40227		908	CCT6A	chaperonin containing TCP1, subunit 6A (zeta 1)	CCT-zeta|CCT-zeta-1|CCT6|Cctz|HTR3|MoDP-2|TCP-1-zeta|TCP20|TCPZ|TTCP20	7	7p11.2
Q9BTY2		2519	FUCA2	fucosidase, alpha-L- 2, plasma	dJ20N2.5	6	6q24
Q96AG4		55379	LRRC59	leucine rich repeat containing 59	PRO1855|p34	17	17q21.33
P62308		6637	SNRPG	small nuclear ribonucleoprotein polypeptide G	SMG|Sm-G	2	2p13.3
A5D8V6		55048	VPS37C	vacuolar protein sorting 37 homolog C (S. cerevisiae)	-	11	11q12.2
P30041		9588	PRDX6	peroxiredoxin 6	1-Cys|AOP2|HEL-S-128m|NSGPx|PRX|aiPLA2|p29	1	1q25.1
P06280		2717	GLA	galactosidase, alpha	GALA	X	Xq22
P07093		5270	SERPINE2	serpin peptidase inhibitor, clade E (nexin, plasminogen activator inhibitor type 1), member 2	GDN|GDNPF|PI-7|PI7|PN-1|PN1|PNI	2	2q36.1
Q5T5S1		84960	CCDC183	coiled-coil domain containing 183	KIAA1984|PARF|bA216L13.7	9	9q34.3
P63313		9168	TMSB10	thymosin beta 10	MIG12|TB10	2	2p11.2
Q9H0U4		81876	RAB1B	RAB1B, member RAS oncogene family	-	11	11q12
B5ME19		728689	EIF3CL	eukaryotic translation initiation factor 3, subunit C-like	-	16	16p11.2
Q99613		8663	EIF3C	eukaryotic translation initiation factor 3, subunit C	EIF3CL|EIF3S8|eIF3-p110	16	16p11.2
O15511		10092	ARPC5	actin related protein 2/3 complex, subunit 5, 16kDa	ARC16|dJ127C7.3|p16-Arc	1	1q25.3
Q96CW1		1173	AP2M1	adaptor-related protein complex 2, mu 1 subunit	AP50|CLAPM1|mu2	3	3q28
Q9H4M9		10938	EHD1	EH-domain containing 1	H-PAST|HPAST1|PAST|PAST1	11	11q13
P55209		4673	NAP1L1	nucleosome assembly protein 1-like 1	NAP1|NAP1L|NRP	12	12q21.2
Q06210		2673	GFPT1	glutamine--fructose-6-phosphate transaminase 1	CMS12|CMSTA1|GFA|GFAT|GFAT 1|GFAT1|GFAT1m|GFPT|GFPT1L|MSLG	2	2p13
P00505		2806	GOT2	glutamic-oxaloacetic transaminase 2, mitochondrial	KAT4|KATIV|mitAAT	16	16q21
P13611		1462	VCAN	versican	CSPG2|ERVR|GHAP|PG-M|WGN|WGN1	5	5q14.3
P62241		6202	RPS8	ribosomal protein S8	S8	1	1p34.1-p32
Q15436		10484	SEC23A	Sec23 homolog A (S. cerevisiae)	CLSD	14	14q21.1
P48556		5714	PSMD8	proteasome (prosome, macropain) 26S subunit, non-ATPase, 8	HEL-S-91n|HIP6|HYPF|Nin1p|Rpn12|S14|p31	19	19q13.2
P55287		1009	CDH11	cadherin 11, type 2, OB-cadherin (osteoblast)	CAD11|CDHOB|OB|OSF-4	16	16q21
Q86U42		8106	PABPN1	poly(A) binding protein, nuclear 1	OPMD|PAB2|PABII|PABP-2|PABP2	14	14q11.2
P59998		10093	ARPC4	actin related protein 2/3 complex, subunit 4, 20kDa	ARC20|P20-ARC	3	3p25.3
P43251		686	BTD	biotinidase	-	3	3p25
Q14152		8661	EIF3A	eukaryotic translation initiation factor 3, subunit A	EIF3|EIF3S10|P167|TIF32|eIF3-p170|eIF3-theta|p180|p185	10	10q26
Q8IVL6		10536	P3H3	prolyl 3-hydroxylase 3	GRCB|HSU47926|LEPREL2	12	12p13.31
P02452		1277	COL1A1	collagen, type I, alpha 1	EDSC|OI1|OI2|OI3|OI4	17	17q21.33
P28072		5694	PSMB6	proteasome (prosome, macropain) subunit, beta type, 6	DELTA|LMPY|Y	17	17p13
Q9NZI8		10642	IGF2BP1	insulin-like growth factor 2 mRNA binding protein 1	CRD-BP|CRDBP|IMP-1|IMP1|VICKZ1|ZBP1	17	17q21.32
Q8IWA5		57153	SLC44A2	solute carrier family 44 (choline transporter), member 2	CTL2|PP1292	19	19p13.1
Q14393		2621	GAS6	growth arrest-specific 6	AXLLG|AXSF	13	13q34
A1L4H1		284297	SSC5D	scavenger receptor cysteine rich family, 5 domains	-	19	19q13.42
O43242		5709	PSMD3	proteasome (prosome, macropain) 26S subunit, non-ATPase, 3	P58|RPN3|S3|TSTA2	17	17q21.1
P60903		6281	S100A10	S100 calcium binding protein A10	42C|ANX2L|ANX2LG|CAL1L|CLP11|Ca[1]|GP11|P11|p10	1	1q21
Q9NVM1		55194	EVA1B	eva-1 homolog B (C. elegans)	C1orf78|FAM176B	1	1p34.3
Q01813		5214	PFKP	phosphofructokinase, platelet	ATP-PFK|PFK-C|PFK-P|PFKF	10	10p15.3-p15.2
Q08629		6695	SPOCK1	sparc/osteonectin, cwcv and kazal-like domains proteoglycan (testican) 1	SPOCK|TESTICAN|TIC1	5	5q31.2
Q14195		1809	DPYSL3	dihydropyrimidinase-like 3	CRMP-4|CRMP4|DRP-3|DRP3|LCRMP|ULIP|ULIP-1	5	5q32
P61247		6189	RPS3A	ribosomal protein S3A	FTE1|MFTL|S3A	4	4q31.2-q31.3
P78504		182	JAG1	jagged 1	AGS|AHD|AWS|CD339|HJ1|JAGL1	20	20p12.1-p11.23
P09525		307	ANXA4	annexin A4	ANX4|HEL-S-274|PIG28|ZAP36	2	2p13
Q14194		1400	CRMP1	collapsin response mediator protein 1	CRMP-1|DPYSL1|DRP-1|DRP1|ULIP-3	4	4p16.1
P54687		586	BCAT1	branched chain amino-acid transaminase 1, cytosolic	BCATC|BCT1|ECA39|MECA39|PNAS121|PP18	12	12p12.1
P01344		3481	IGF2	insulin-like growth factor 2	C11orf43|IGF-II|PP9974	11	11p15.5
Q92905		10987	COPS5	COP9 signalosome subunit 5	CSN5|JAB1|MOV-34|SGN5	8	8q13.1
Q9Y371		51100	SH3GLB1	SH3-domain GRB2-like endophilin B1	Bif-1|CGI-61|PPP1R70|dJ612B15.2	1	1p22
Q15582		7045	TGFBI	transforming growth factor, beta-induced, 68kDa	BIGH3|CDB1|CDG2|CDGG1|CSD|CSD1|CSD2|CSD3|EBMD|LCD1	5	5q31
O43854		10085	EDIL3	EGF-like repeats and discoidin I-like domains 3	DEL1	5	5q14
Q9UHY1		29959	NRBP1	nuclear receptor binding protein 1	BCON3|MADM|MUDPNP|NRBP	2	2p23
Q9NYU2		56886	UGGT1	UDP-glucose glycoprotein glucosyltransferase 1	HUGT1|UGCGL1|UGT1	2	2q14.3
O00560		6386	SDCBP	syndecan binding protein (syntenin)	MDA-9|MDA9|ST1|SYCL|TACIP18	8	8q12
P15121		231	AKR1B1	aldo-keto reductase family 1, member B1 (aldose reductase)	ADR|ALDR1|ALR2|AR	7	7q35
O00584		8635	RNASET2	ribonuclease T2	RNASE6PL|bA514O12.3	6	6q27
O75131		8895	CPNE3	copine III	CPN3|PRO1071	8	8q21.3
P62424		6130	RPL7A	ribosomal protein L7a	L7A|SURF3|TRUP	9	9q34
P62304		6635	SNRPE	small nuclear ribonucleoprotein polypeptide E	B-raf|HYPT11|SME|Sm-E	1	1q32
P06576		506	ATP5B	ATP synthase, H+ transporting, mitochondrial F1 complex, beta polypeptide	ATPMB|ATPSB|HEL-S-271	12	12q13.13
Q13610		11137	PWP1	PWP1 homolog, endonuclein	IEF-SSP-9502	12	12q23.3
Q13438		10956	OS9	osteosarcoma amplified 9, endoplasmic reticulum lectin	ERLEC2|OS-9	12	12q13
Q9Y6W5		10163	WASF2	WAS protein family, member 2	IMD2|SCAR2|WASF4|WAVE2|dJ393P12.2	1	1p36.11
Q9BWS9		66005	CHID1	chitinase domain containing 1	GL008|SI-CLP|SICLP	11	11p15.5
Q99816		7251	TSG101	tumor susceptibility 101	TSG10|VPS23	11	11p15
P21741		4192	MDK	midkine (neurite growth-promoting factor 2)	ARAP|MK|NEGF2	11	11p11.2
P11047		3915	LAMC1	laminin, gamma 1 (formerly LAMB2)	LAMB2	1	1q31
Q07065		10970	CKAP4	cytoskeleton-associated protein 4	CLIMP-63|ERGIC-63|p63	12	12q23.3
P48723		6782	HSPA13	heat shock protein 70kDa family, member 13	STCH	21	21q11
Q99832		10574	CCT7	chaperonin containing TCP1, subunit 7 (eta)	CCTETA|CCTH|NIP7-1|TCP1ETA	2	2p13.2
Q9UKP4		11173	ADAMTS7	ADAM metallopeptidase with thrombospondin type 1 motif, 7	ADAM-TS 7|ADAM-TS7|ADAMTS-7	15	15q24.2
Q6UXH9		25891	PAMR1	peptidase domain containing associated with muscle regeneration 1	DKFZP586H2123|FP938|RAMP	11	11p13
Q9BQE3		84790	TUBA1C	tubulin, alpha 1c	TUBA6|bcm948	12	12q13.12
Q07157		7082	TJP1	tight junction protein 1	ZO-1	15	15q13
P49767		7424	VEGFC	vascular endothelial growth factor C	Flt4-L|LMPH1D|VRP	4	4q34.3
Q9Y262		51386	EIF3L	eukaryotic translation initiation factor 3, subunit L	EIF3EIP|EIF3S11|EIF3S6IP|HSPC021|HSPC025|MSTP005	22	22q
Q13464		6093	ROCK1	Rho-associated, coiled-coil containing protein kinase 1	P160ROCK|ROCK-I	18	18q11.1
P52272		4670	HNRNPM	heterogeneous nuclear ribonucleoprotein M	CEAR|HNRNPM4|HNRPM|HNRPM4|HTGR1|NAGR1|hnRNP M	19	19p13.2
P10321		3107	HLA-C	major histocompatibility complex, class I, C	D6S204|HLA-JY3|HLC-C|PSORS1	6	6p21.3
Q9GZX9		57045	TWSG1	twisted gastrulation BMP signaling modulator 1	TSG	18	18p11.3
P06753		7170	TPM3	tropomyosin 3	CAPM1|CFTD|HEL-189|HEL-S-82p|NEM1|OK/SW-cl.5|TM-5|TM3|TM30|TM30nm|TM5|TPMsk3|TRK|hscp30	1	1q21.2
Q6UWH4		51313	FAM198B	family with sequence similarity 198, member B	AD021|AD036|C4orf18	4	4q32.1
Q9UJW0		51164	DCTN4	dynactin 4 (p62)	DYN4|P62	5	5q33.1
P31939		471	ATIC	5-aminoimidazole-4-carboxamide ribonucleotide formyltransferase/IMP cyclohydrolase	AICAR|AICARFT|HEL-S-70p|IMPCHASE|PURH	2	2q35
P62701		6191	RPS4X	ribosomal protein S4, X-linked	CCG2|DXS306|RPS4|S4|SCAR|SCR10	X	Xq13.1
O14579		11316	COPE	coatomer protein complex, subunit epsilon	epsilon-COP	19	19p13.11
P60033		975	CD81	CD81 molecule	CVID6|S5.7|TAPA1|TSPAN28	11	11p15.5
O15143		10095	ARPC1B	actin related protein 2/3 complex, subunit 1B, 41kDa	ARC41|p40-ARC|p41-ARC	7	7q22.1
P50991		10575	CCT4	chaperonin containing TCP1, subunit 4 (delta)	CCT-DELTA|Cctd|SRB	2	2p15
P09619		5159	PDGFRB	platelet-derived growth factor receptor, beta polypeptide	CD140B|IBGC4|IMF1|JTK12|PDGFR|PDGFR-1|PDGFR1	5	5q33.1
Q8WUM4		10015	PDCD6IP	programmed cell death 6 interacting protein	AIP1|ALIX|DRIP4|HP95	3	3p22.3
Q9HB63		59277	NTN4	netrin 4	PRO3091	12	12q22
P20618		5689	PSMB1	proteasome (prosome, macropain) subunit, beta type, 1	HC5|PMSB1|PSC5	6	6q27
P23246		6421	SFPQ	splicing factor proline/glutamine-rich	POMP100|PPP1R140|PSF	1	1p34.3
P08962		967	CD63	CD63 molecule	LAMP-3|ME491|MLA1|OMA81H|TSPAN30	12	12q12-q13
Q9C0H2		80727	TTYH3	tweety family member 3	-	7	7p22
P50995		311	ANXA11	annexin A11	ANX11|CAP50	10	10q23
P0C0S8		8329	HIST1H2AI	histone cluster 1, H2ai	H2A/c|H2AFC	6	6p22.1
P0C0S8		8330	HIST1H2AK	histone cluster 1, H2ak	H2A/d|H2AFD	6	6p22.1
P0C0S8		8332	HIST1H2AL	histone cluster 1, H2al	H2A.i|H2A/i|H2AFI|dJ193B12.9	6	6p22.1
P0C0S8		8336	HIST1H2AM	histone cluster 1, H2am	H2A.1|H2A/n|H2AFN|dJ193B12.1	6	6p22.1
P0C0S8		8969	HIST1H2AG	histone cluster 1, H2ag	H2A.1b|H2A/p|H2AFP|H2AG|pH2A/f	6	6p22.1
O75718		10491	CRTAP	cartilage associated protein	CASP|LEPREL3|OI7|P3H5	3	3p22.3
Q8IYB1		151963	MB21D2	Mab-21 domain containing 2	C3orf59	3	3q29
P18065		3485	IGFBP2	insulin-like growth factor binding protein 2, 36kDa	IBP2|IGF-BP53	2	2q35
O43294		7041	TGFB1I1	transforming growth factor beta 1 induced transcript 1	ARA55|HIC-5|HIC5|TSC-5	16	16p11.2
Q8TD16		23299	BICD2	bicaudal D homolog 2 (Drosophila)	SMALED2|bA526D8.1	9	9q22.31
Q8N3V7		11346	SYNPO	synaptopodin	-	5	5q33.1
Q96EY5		93343	MVB12A	multivesicular body subunit 12A	CFBP|FAM125A	19	19p13.11
Q9UJ70		55577	NAGK	N-acetylglucosamine kinase	GNK|HSA242910	2	2p13.3
P22234		10606	PAICS	phosphoribosylaminoimidazole carboxylase, phosphoribosylaminoimidazole succinocarboxamide synthetase	ADE2|ADE2H1|AIRC|PAIS	4	4q12
Q03001		667	DST	dystonin	BP240|BPA|BPAG1|CATX-15|CATX15|D6S1101|DMH|DT|EBSB2|HSAN6|MACF2	6	6p12.1
P35606		9276	COPB2	coatomer protein complex, subunit beta 2 (beta prime)	beta'-COP	3	3q23
Q13630		7264	TSTA3	tissue specific transplantation antigen P35B	FX|P35B|SDR4E1	8	8q24.3
O14980		7514	XPO1	exportin 1	CRM1|emb|exp1	2	2p15
Q13591		9037	SEMA5A	sema domain, seven thrombospondin repeats (type 1 and type 1-like), transmembrane domain (TM) and short cytoplasmic domain, (semaphorin) 5A	SEMAF|semF	5	5p15.2
O00469		5352	PLOD2	procollagen-lysine, 2-oxoglutarate 5-dioxygenase 2	BRKS2|LH2|TLH	3	3q24
P63010		163	AP2B1	adaptor-related protein complex 2, beta 1 subunit	ADTB2|AP105B|AP2-BETA|CLAPB1	17	17q12
P07858		1508	CTSB	cathepsin B	APPS|CPSB	8	8p22
P55058		5360	PLTP	phospholipid transfer protein	BPIFE|HDLCQ9	20	20q13.12
Q01844		2130	EWSR1	EWS RNA-binding protein 1	EWS|EWS-FLI1|bK984G1.4	22	22q12.2
Q14766		4052	LTBP1	latent transforming growth factor beta binding protein 1	-	2	2p22-p21
Q9H082		83452	RAB33B	RAB33B, member RAS oncogene family	SMC2	4	4q28
Q96AY3		60681	FKBP10	FK506 binding protein 10, 65 kDa	BRKS1|FKBP65|OI11|OI6|PPIASE|hFKBP65	17	17q21.2
Q6UXH8		147372	CCBE1	collagen and calcium binding EGF domains 1	HKLLS1	18	18q21.32
O60220		1678	TIMM8A	translocase of inner mitochondrial membrane 8 homolog A (yeast)	DDP|DDP1|DFN1|MTS|TIM8	X	Xq22.1
Q9NRX4		29085	PHPT1	phosphohistidine phosphatase 1	CGI-202|HEL-S-132P|HSPC141|PHP14	9	9q34.3
Q96QK1		55737	VPS35	VPS35 retromer complex component	MEM3|PARK17	16	16q12
O95486		10802	SEC24A	SEC24 family member A	-	5	5q31.1
Q01082		6711	SPTBN1	spectrin, beta, non-erythrocytic 1	ELF|HEL102|SPTB2|betaSpII	2	2p21
O60216		5885	RAD21	RAD21 cohesin complex component	CDLS4|HR21|HRAD21|MCD1|NXP1|SCC1|hHR21	8	8q24
Q9NRL3		29888	STRN4	striatin, calmodulin binding protein 4	ZIN|zinedin	19	19q13.2
P53992		9632	SEC24C	SEC24 family member C	-	10	10q22.2
Q9Y2B0		10330	CNPY2	canopy FGF signaling regulator 2	HP10390|MSAP|TMEM4|ZSIG9	12	12q15
Q92597		10397	NDRG1	N-myc downstream regulated 1	CAP43|CMT4D|DRG-1|DRG1|GC4|HMSNL|NDR1|NMSL|PROXY1|RIT42|RTP|TARG1|TDD5	8	8q24.3
Q9UBS4		51726	DNAJB11	DnaJ (Hsp40) homolog, subfamily B, member 11	ABBP-2|ABBP2|DJ9|Dj-9|EDJ|ERdj3|ERj3|ERj3p|PRO1080|UNQ537	3	3q27.3
Q15437		10483	SEC23B	Sec23 homolog B (S. cerevisiae)	CDA-II|CDAII|CDAN2|HEMPAS	20	20p11.23
P07942		3912	LAMB1	laminin, beta 1	CLM|LIS5	7	7q22
Q96GP6		91179	SCARF2	scavenger receptor class F, member 2	NSR1|SREC-II|SREC2|SRECRP-1|VDEGS	22	22q11.21
Q14767		4053	LTBP2	latent transforming growth factor beta binding protein 2	C14orf141|GLC3D|LTBP3|MSPKA|MSTP031|WMS3	14	14q24
P08476		3624	INHBA	inhibin, beta A	EDF|FRP	7	7p15-p13
P49368		7203	CCT3	chaperonin containing TCP1, subunit 3 (gamma)	CCT-gamma|CCTG|PIG48|TCP-1-gamma|TRIC5	1	1q23
Q969H8		56005	MYDGF	myeloid-derived growth factor	C19orf10|EUROIMAGE1875335|IL25|IL27|IL27w|R33729_1|SF20	19	19p13.3
O75954		10867	TSPAN9	tetraspanin 9	NET-5|NET5|PP1057	12	12p13.33-p13.32
Q02878		6128	RPL6	ribosomal protein L6	L6|SHUJUN-2|TAXREB107|TXREB1	12	12q24.1
P16035		7077	TIMP2	TIMP metallopeptidase inhibitor 2	CSC-21K|DDC8	17	17q25
P05997		1290	COL5A2	collagen, type V, alpha 2	EDSC	2	2q14-q32
Q9NR99		25878	MXRA5	matrix-remodelling associated 5	-	X	Xp22.33
Q9Y678		22820	COPG1	coatomer protein complex, subunit gamma 1	COPG	3	3q21.3
Q8IXB1		54431	DNAJC10	DnaJ (Hsp40) homolog, subfamily C, member 10	ERdj5|JPDI|MTHr|PDIA19	2	2q32.1
Q8WUA8		25987	TSKU	tsukushi, small leucine rich proteoglycan	E2IG4|LRRC54|TSK	11	11q13.5
Q8WVM8		23256	SCFD1	sec1 family domain containing 1	C14orf163|RA410|SLY1|SLY1P|STXBP1L2	14	14q12
O15144		10109	ARPC2	actin related protein 2/3 complex, subunit 2, 34kDa	ARC34|PNAS-139|PRO2446|p34-Arc	2	2q36.1
P84090		2079	ERH	enhancer of rudimentary homolog (Drosophila)	DROER	14	14q24.1
Q08554		1823	DSC1	desmocollin 1	CDHF1|DG2/DG3	18	18q12.1
P25325		4357	MPST	mercaptopyruvate sulfurtransferase	MST|TST2|TUM1	22	22q13.1
Q16363		3910	LAMA4	laminin, alpha 4	CMD1JJ|LAMA3|LAMA4*-1	6	6q21
Q9UMF0		7087	ICAM5	intercellular adhesion molecule 5, telencephalin	TLCN|TLN	19	19p13.2
P02458		1280	COL2A1	collagen, type II, alpha 1	ANFH|AOM|COL11A3|SEDC|STL1	12	12q13.11
Q8TBC4		9039	UBA3	ubiquitin-like modifier activating enzyme 3	NAE2|UBE1C|hUBA3	3	3p14.1
P12268		3615	IMPDH2	IMP (inosine 5'-monophosphate) dehydrogenase 2	IMPD2|IMPDH-II	3	3p21.2
Q8IZ83		126133	ALDH16A1	aldehyde dehydrogenase 16 family, member A1	-	19	19q13.33
Q93009		7874	USP7	ubiquitin specific peptidase 7 (herpes virus-associated)	HAUSP|TEF1	16	16p13.3
Q13867		642	BLMH	bleomycin hydrolase	BH|BMH	17	17q11.2
P08253		4313	MMP2	matrix metallopeptidase 2	CLG4|CLG4A|MMP-2|MMP-II|MONA|TBE-1	16	16q12.2
P01130		3949	LDLR	low density lipoprotein receptor	FH|FHC|LDLCQ2	19	19p13.2
Q8N2S1		8425	LTBP4	latent transforming growth factor beta binding protein 4	ARCL1C|LTBP-4|LTBP4L|LTBP4S	19	19q13.1-q13.2
Q9Y3I0		51493	RTCB	RNA 2',3'-cyclic phosphate and 5'-OH ligase	C22orf28|DJ149A16.6|FAAP|HSPC117	22	22q12
P24752		38	ACAT1	acetyl-CoA acetyltransferase 1	ACAT|MAT|T2|THIL	11	11q22.3
P12277		1152	CKB	creatine kinase, brain	B-CK|BCK|CKBB|HEL-211|HEL-S-29	14	14q32
Q15113		5118	PCOLCE	procollagen C-endopeptidase enhancer	PCPE|PCPE-1|PCPE1	7	7q22
Q9Y3B4		51639	SF3B6	splicing factor 3b, subunit 6, 14kDa	CGI-110|HSPC175|Ht006|P14|SAP14|SAP14a|SF3B14|SF3B14a	2	2p23
O94855		9871	SEC24D	SEC24 family member D	CLCRP2	4	4q26
P0DMV8		3303	HSPA1A	heat shock 70kDa protein 1A	HEL-S-103|HSP70-1|HSP70-1A|HSP70.1|HSP70I|HSP72|HSPA1	6	6p21.3
P0DMV8		3304	HSPA1B	heat shock 70kDa protein 1B	HSP70-1B|HSP70-2|HSP70.2	6	6p21.3
P0DMV9		3303	HSPA1A	heat shock 70kDa protein 1A	HEL-S-103|HSP70-1|HSP70-1A|HSP70.1|HSP70I|HSP72|HSPA1	6	6p21.3
P0DMV9		3304	HSPA1B	heat shock 70kDa protein 1B	HSP70-1B|HSP70-2|HSP70.2	6	6p21.3
Q4LDE5		79987	SVEP1	sushi, von Willebrand factor type A, EGF and pentraxin domain containing 1	C9orf13|CCP22|POLYDOM|SEL-OB|SELOB	9	9q32
O76061		8614	STC2	stanniocalcin 2	STC-2|STCRP	5	5q35.1
Q9UN67		56126	PCDHB10	protocadherin beta 10	PCDH-BETA10|PCHB10	5	5q31
Q14697		23193	GANAB	glucosidase, alpha; neutral AB	G2AN|GLUII	11	11q12.3
P54886		5832	ALDH18A1	aldehyde dehydrogenase 18 family, member A1	ARCL3A|GSAS|P5CS|PYCS	10	10q24.3
P36955		5176	SERPINF1	serpin peptidase inhibitor, clade F (alpha-2 antiplasmin, pigment epithelium derived factor), member 1	EPC-1|OI12|OI6|PEDF|PIG35	17	17p13.3
P33908		4121	MAN1A1	mannosidase, alpha, class 1A, member 1	HUMM3|HUMM9|MAN9	6	6q22
Q16836		3033	HADH	hydroxyacyl-CoA dehydrogenase	HAD|HADH1|HADHSC|HCDH|HHF4|MSCHAD|SCHAD	4	4q22-q26
P50454		871	SERPINH1	serpin peptidase inhibitor, clade H (heat shock protein 47), member 1, (collagen binding protein 1)	AsTP3|CBP1|CBP2|HSP47|OI10|PIG14|PPROM|RA-A47|SERPINH2|gp46	11	11q13.5
O95967		30008	EFEMP2	EGF containing fibulin-like extracellular matrix protein 2	ARCL1B|FBLN4|MBP1|UPH1	11	11q13.1
P11413		2539	G6PD	glucose-6-phosphate dehydrogenase	G6PD1	X	Xq28
O95084		11098	PRSS23	protease, serine, 23	SIG13|SPUVE|ZSIG13	11	11q14.1
Q15198		5157	PDGFRL	platelet-derived growth factor receptor-like	PDGRL|PRLTS	8	8p22-p21.3
Q08380		3959	LGALS3BP	lectin, galactoside-binding, soluble, 3 binding protein	90K|BTBD17B|CyCAP|M2BP|MAC-2-BP|TANGO10B|gp90	17	17q25
P22692		3487	IGFBP4	insulin-like growth factor binding protein 4	BP-4|HT29-IGFBP|IBP4|IGFBP-4	17	17q21.2
Q96JQ0		8642	DCHS1	dachsous cadherin-related 1	CDH19|CDH25|CDHR6|FIB1|PCDH16|VMLDS1	11	11p15.4
P25940		50509	COL5A3	collagen, type V, alpha 3	-	19	19p13.2
P21399		48	ACO1	aconitase 1, soluble	ACONS|HEL60|IREB1|IREBP|IREBP1|IRP1	9	9p21.1
P56730		8492	PRSS12	protease, serine, 12 (neurotrypsin, motopsin)	BSSP-3|BSSP3|MRT1	4	4q28.1
P62847		6229	RPS24	ribosomal protein S24	DBA3|S24	10	10q22
P35637		2521	FUS	FUS RNA binding protein	ALS6|ETM4|FUS1|HNRNPP2|POMP75|TLS	16	16p11.2
Q08431		4240	MFGE8	milk fat globule-EGF factor 8 protein	BA46|EDIL1|HMFG|HsT19888|MFG-E8|MFGM|OAcGD3S|SED1|SPAG10|hP47	15	15q25
P80303		4925	NUCB2	nucleobindin 2	HEL-S-109|NEFA	11	11p15.1
O94983		23125	CAMTA2	calmodulin binding transcription activator 2	-	17	17p13.2
P62316		6633	SNRPD2	small nuclear ribonucleoprotein D2 polypeptide 16.5kDa	SMD2|SNRPD1|Sm-D2	19	19q13.2
Q8WWX9		140606	140606	-	SEPM	22	22q12.2
P15291		2683	B4GALT1	UDP-Gal:betaGlcNAc beta 1,4- galactosyltransferase, polypeptide 1	B4GAL-T1|CDG2D|GGTB2|GT1|GTB|beta4Gal-T1	9	9p13
P08123		1278	COL1A2	collagen, type I, alpha 2	OI4	7	7q22.1
P01033		7076	TIMP1	TIMP metallopeptidase inhibitor 1	CLGI|EPA|EPO|HCI|TIMP	X	Xp11.3-p11.23
P07951		7169	TPM2	tropomyosin 2 (beta)	AMCD1|DA1|DA2B|HEL-S-273|NEM4|TMSB	9	9p13
P24347		4320	MMP11	matrix metallopeptidase 11	SL-3|ST3|STMY3	22	22q11.23
P02768		213	ALB	albumin	ANALBA|FDAH|PRO0883|PRO0903|PRO1341	4	4q13.3
P02461		1281	COL3A1	collagen, type III, alpha 1	EDS4A	2	2q31
P55285		1004	CDH6	cadherin 6, type 2, K-cadherin (fetal kidney)	CAD6|KCAD	5	5p13.3
Q9NRN5		56944	OLFML3	olfactomedin-like 3	HNOEL-iso|OLF44	1	1p13.2
Q9NQC3		57142	RTN4	reticulon 4	ASY|NI220/250|NOGO|NOGO-A|NOGOC|NSP|NSP-CL|Nbla00271|Nbla10545|Nogo-B|Nogo-C|RTN-X|RTN4-A|RTN4-B1|RTN4-B2|RTN4-C	2	2p16.3
P09603		1435	CSF1	colony stimulating factor 1 (macrophage)	CSF-1|MCSF	1	1p13.3
Q92626		7837	PXDN	peroxidasin	COPOA|D2S448|D2S448E|MG50|PRG2|PXN|VPO	2	2p25
P39900		4321	MMP12	matrix metallopeptidase 12	HME|ME|MME|MMP-12	11	11q22.3
Q14112		22795	NID2	nidogen 2 (osteonidogen)	NID-2	14	14q22.1
Q9Y680		51661	FKBP7	FK506 binding protein 7	FKBP23|PPIase	2	2q31.2
O43488		8574	AKR7A2	aldo-keto reductase family 7, member A2	AFAR|AFAR1|AFB1-AR1|AKR7	1	1p36.13
P31431		6385	SDC4	syndecan 4	SYND4	20	20q12
Q6UVK1		1464	CSPG4	chondroitin sulfate proteoglycan 4	HMW-MAA|MCSP|MCSPG|MEL-CSPG|MSK16|NG2	15	15q24.2
P05155		710	SERPING1	serpin peptidase inhibitor, clade G (C1 inhibitor), member 1	C1IN|C1INH|C1NH|HAE1|HAE2	11	11q12.1
P58215		84695	LOXL3	lysyl oxidase-like 3	LOXL	2	2p13
O00391		5768	QSOX1	quiescin Q6 sulfhydryl oxidase 1	Q6|QSCN6	1	1q24
Q8TER0		25992	SNED1	sushi, nidogen and EGF-like domains 1	SST3|Snep	2	2q37.3
O15230		3911	LAMA5	laminin, alpha 5	-	20	20q13.2-q13.3
P24592		3489	IGFBP6	insulin-like growth factor binding protein 6	IBP6	12	12q13
P41221		7474	WNT5A	wingless-type MMTV integration site family, member 5A	hWNT5A	3	3p21-p14
P14868		1615	DARS	aspartyl-tRNA synthetase	HBSL|aspRS	2	2q21.3
Q12805		2202	EFEMP1	EGF containing fibulin-like extracellular matrix protein 1	DHRD|DRAD|FBLN3|FBNL|FIBL-3|MLVT|MTLV|S1-5	2	2p16
P15880		6187	RPS2	ribosomal protein S2	LLREP3|S2	16	16p13.3
Q7Z304		256691	MAMDC2	MAM domain containing 2	-	9	9q21.12
O43143		1665	DHX15	DEAH (Asp-Glu-Ala-His) box helicase 15	DBP1|DDX15|HRH2|PRP43|PRPF43|PrPp43p	4	4p15.3
P12110		1292	COL6A2	collagen, type VI, alpha 2	PP3610	21	21q22.3
Q02818		4924	NUCB1	nucleobindin 1	CALNUC|NUC	19	19q13.33
Q17RY0		80315	CPEB4	cytoplasmic polyadenylation element binding protein 4	CPE-BP4|hCPEB-4	5	5q21
Q10567		162	AP1B1	adaptor-related protein complex 1, beta 1 subunit	ADTB1|AP105A|BAM22|CLAPB2	22	22q12.2
P53634		1075	CTSC	cathepsin C	CPPI|DPP-I|DPP1|DPPI|HMS|JP|JPD|PALS|PDON1|PLS	11	11q14.2
P23142		2192	FBLN1	fibulin 1	FBLN|FIBL1	22	22q13.31
P09493		7168	TPM1	tropomyosin 1 (alpha)	C15orf13|CMD1Y|CMH3|HTM-alpha|LVNC9|TMSA	15	15q22.1
P23560		627	BDNF	brain-derived neurotrophic factor	ANON2|BULN2	11	11p13
P62753		6194	RPS6	ribosomal protein S6	S6	9	9p21
P51884		4060	LUM	lumican	LDC|SLRR2D	12	12q21.33
Q16352		9118	INA	internexin neuronal intermediate filament protein, alpha	NEF5|NF-66|TXBP-1	10	10q24.33
O75629		8804	CREG1	cellular repressor of E1A-stimulated genes 1	CREG	1	1q24
Q99715		1303	COL12A1	collagen, type XII, alpha 1	BA209D8.1|COL12A1L|DJ234P15.1	6	6q12-q13
P21810		633	BGN	biglycan	DSPG1|PG-S1|PGI|SLRR1A	X	Xq28
Q9UBX5		10516	FBLN5	fibulin 5	ADCL2|ARCL1A|ARMD3|DANCE|EVEC|FIBL-5|UP50	14	14q32.1
P10909		1191	CLU	clusterin	AAG4|APO-J|APOJ|CLI|CLU1|CLU2|KUB1|NA1/NA2|SGP-2|SGP2|SP-40|TRPM-2|TRPM2	8	8p21-p12
Q16610		1893	ECM1	extracellular matrix protein 1	URBWD	1	1q21
Q96SM3		56265	CPXM1	carboxypeptidase X (M14 family), member 1	CPX1|CPXM	20	20p13
P12109		1291	COL6A1	collagen, type VI, alpha 1	OPLL	21	21q22.3
Q8N474		6422	SFRP1	secreted frizzled-related protein 1	FRP|FRP-1|FRP1|FrzA|SARP2	8	8p11.21
P55083		4239	MFAP4	microfibrillar-associated protein 4	-	17	17p11.2
Q15818		4884	NPTX1	neuronal pentraxin I	NP1	17	17q25.3
P21246		5764	PTN	pleiotrophin	HARP|HBGF8|HBNF|NEGF1	7	7q33
P12111		1293	COL6A3	collagen, type VI, alpha 3	DYT27	2	2q37
P24593		3488	IGFBP5	insulin-like growth factor binding protein 5	IBP5	2	2q35
P18031		5770	PTPN1	protein tyrosine phosphatase, non-receptor type 1	PTP1B	20	20q13.1-q13.2
P08603		3075	CFH	complement factor H	AHUS1|AMBP1|ARMD4|ARMS1|CFHL3|FH|FHL1|HF|HF1|HF2|HUS	1	1q32
P00736		715	C1R	complement component 1, r subcomponent	-	12	12p13
Q9GZP0		80310	PDGFD	platelet derived growth factor D	IEGF|MSTP036|SCDGF-B|SCDGFB	11	11q22.3
P19883		10468	FST	follistatin	FS	5	5q11.2
Q9BQ61		79002	C19orf43	chromosome 19 open reading frame 43	fSAP18	19	19p13.2
P07585		1634	DCN	decorin	CSCD|DSPG2|PG40|PGII|PGS2|SLRR1B	12	12q21.33
P26022		5806	PTX3	pentraxin 3, long	TNFAIP5|TSG-14	3	3q25
O60814		85236	HIST1H2BK	histone cluster 1, H2bk	H2B/S|H2BFAiii|H2BFT|H2BK	6	6p21.33

## Sheet: Cellular component
Analysis: Cellular component
Dataset name: EVs Proteins (ALL)
Number of genes in the dataset: 1277
Number of genes in the dataset (which are available in Cellular component database) :1241
Number of genes in background: 14553
Is analysis quantitative: No
						Corrected p-values
Cellular component	No. of genes in the dataset	No. of genes in the background dataset	Percentage of genes	Fold enrichment	P-value (Hypergeometric test)	Bonferroni method	BH method	Q-value (Storey-Tibshirani method)	genes mapped (from input data set)
Exosomes	658	2043	53.0218	3.77694	2.64116e-263	2.07067e-260	2.07067e-260	8.25087e-260	LYZ; KRT18; CFL2; RUVBL1; KRT19; TMEM189-UBE2V1; ANXA3; CFL1; RPL3; CD59; PLAT; EPHA2; THBS2; ITGB1; SERPINB6; HBA1; HBA2; PPIA; TGM2; LTBP3; CAPZA1; PRNP; CAP1; KRT78; KRT10; ATP6V1G1; HSPE1; TXNDC17; GNB1; KRT8; CTSD; ACP1; LAMTOR1; PFN1; ITGA3; S100A9; ATP6AP1; PNP; RPLP1; NME1; BASP1; KRT2; NME2; NME1-NME2; NT5E; STMN1; UGP2; THBS1; MARCKSL1; PSME3; THSD4; IGF2R; SIRPA; KRT9; MYH9; MYL6; TXNR…
Lysosome	450	1620	36.2611	3.25748	5.69263e-136	4.46302e-133	2.23151e-133	8.89177e-133	LYZ; SEMA7A; TAGLN; ANXA3; CFL1; CD59; NIPSNAP3A; GNS; SERPINB6; SERPINB2; HBA1; HBA2; SNAP29; PPIA; TGM2; CAPZA1; CAP1; S100A7; ATP6V1G1; GNB1; SGSH; LAMTOR5; CTSD; LAMTOR1; PFN1; ITGA3; S100A9; SERPINC1; PNP; RPLP1; CPPED1; BASP1; ARSA; NT5E; UGP2; IGF2R; CSTA; LGMN; MYH9; TXNRD1; WDR1; DSP; GNG12; PSAP; CTSA; PDIA3; CAPZB; PEBP1; PTRF; BSG; EEA1; LAMP2; STIP1; MAP4; MDH1; TAGLN2; RPS27A; PRDX5…
Centrosome	240	656	19.3392	4.29039	7.44445e-95	5.83644e-92	1.94548e-92	7.75205e-92	CFL1; RPL3; PPIA; CAPZA1; KRT10; PTGES3; EEF1B2; PFN1; KRT2; MATR3; MYH9; MYL6; WDR1; RPS28; EEF1D; KRT14; KRT1; RPS27A; TXN; RPLP2; RPLP0; PRDX1; YWHAG; PRDX2; BICD1; KRT5; MAPRE1; TKT; PCBP2; NPM1; FLNB; PSMB2; PAFAH1B1; EIF4A1; VIM; PGK1; MYL12A; PROCR; ALDOA; TUBB; H2AFY; HNRNPA2B1; ANXA6; PCBP1; HIST1H3A; HIST1H3D; HIST1H3C; HIST1H3E; HIST1H3I; HIST1H3G; HIST1H3J; HIST1H3H; HIST1H3B; HIST1H3…
Cytoplasm	763	5684	61.4827	1.57417	1.39306e-62	1.09216e-59	2.7304e-60	1.08797e-59	PDLIM3; CDH13; PSMB7; SRPX2; KRT18; CFL2; FABP5; TAGLN; PFDN1; NES; RUVBL1; KRT19; TMEM189-UBE2V1; UBE2V1; ANXA3; CFL1; RPL3; CD59; PLAT; ITGB1; SERPINB6; SERPINB2; HBA1; HBA2; SNAP29; PPIA; TGM2; CAPZA1; PRNP; CAP1; ZYX; PEA15; S100A7; KRT10; AIMP1; PDLIM5; WDR37; ATP6V1G1; TXNDC17; KRT8; PTGES3; SUMO2; LAMTOR5; EIF5; EEF1B2; CTSD; ACP1; PFN1; ITGA3; S100A9; MTPN; PNP; STAM2; RPLP1; NME1; ADRM1;…
Cytosol	262	1178	21.112	2.60823	3.06612e-52	2.40384e-49	4.80768e-50	1.91569e-49	TMEM189-UBE2V1; UBE2V1; CFL1; RPL3; NIPSNAP3A; SERPINB6; PPIA; S100A7; AIMP1; TXNDC17; PTGES3; SUMO3; LAMTOR5; EIF5; EEF1B2; STAM2; RPLP1; MYH9; TXNRD1; WDR1; RPS21; RPS28; EEF1D; KRT14; EEA1; MDH1; RPS27A; BANF1; TXN; EIF3K; BAG6; GNAI2; RPLP2; CALR; RPLP0; SOD1; YWHAG; CRK; KRT5; MAPRE1; TKT; EIF3F; BAG3; PAFAH1B1; EIF4A1; VIM; GYG1; HSP90B1; PPP2CA; HMGA1; ALDOA; RPS10; TUBB; DLG1; SDHA; PSMD1…
Cytoskeleton	134	427	10.7977	3.68024	3.64787e-43	2.85993e-40	4.76655e-41	1.8993e-40	KRT18; CFL1; ITGB1; PPIA; CAPZA1; KRT10; KRT8; LAMTOR1; PFN1; BASP1; KRT2; THBS1; KRT9; MYH9; MYL6; CNN2; DSP; CAPZB; KRT14; NEXN; TBCA; KRT1; MAP4; CORO1B; RPS27A; TMOD3; KPRP; GNAI2; JUP; YWHAG; BICD1; KRT5; TRIOBP; FLNB; VIM; MYL12A; PDLIM7; KRT6C; HLA-B; CALD1; SEPT11; HINT1; CAPZA2; TUBB; DBN1; PCBP1; MYO1C; YWHAB; VASP; CORO1C; GSN; KRT77; TGFB1; PDLIM2; MYH14; YWHAE; TPT1; FLNA; MSN; ARHGD…
Extracellular matrix	67	120	5.39887	6.54787	2.27764e-40	1.78567e-37	2.55095e-38	1.01646e-37	TGFB2; FBN1; HAPLN1; PLAT; CTSD; THBS1; COL4A1; VTN; SOD1; HSPG2; SERPINE1; TNC; PRCP; LGALS1; VASP; HTRA1; IGFBP7; NID1; COL4A2; LOXL1; COL5A1; LGALS3; LAMB2; MFAP2; COL8A1; EMILIN1; AGRN; FN1; MATN2; POSTN; AEBP1; COL18A1; SERPINE2; VCAN; COL1A1; JAG1; TGFBI; LAMC1; TGFB1I1; LTBP1; LTBP2; COL5A2; LTBP4; PCOLCE; SERPINF1; LGALS3BP; MFGE8; COL1A2; COL3A1; PXDN; NID2; SERPING1; QSOX1; LAMA5; EFEMP…
Extracellular	318	1825	25.6245	2.0434	7.67163e-40	6.01456e-37	7.5182e-38	2.99573e-37	COL4A5; CDH13; MMP9; LYZ; SPP1; TGFB2; SEMA7A; SRPX2; KRT18; ADAMTSL1; FBN1; RUVBL1; CFL1; HAPLN1; CD59; PLAT; THBS2; SERPINB6; SERPINB2; HBA1; PLAUR; TGM2; LTBP3; PRNP; S100A7; AIMP1; KRT8; SUMO3; CTSD; PFN1; S100A9; SERPINC1; NME1; FRAS1; ADRM1; BASP1; KRT2; ARSA; THBS1; SIRPA; CSTA; COL11A1; KRT9; FBN2; TXNRD1; DSP; PSAP; MT2A; MT1X; CTSA; FLG2; HLA-A; GREM1; LAMP2; SRGN; C1QTNF3; COL4A1; TXN;…
Nucleolus	240	1257	19.3392	2.23907	1.11837e-35	8.76802e-33	9.74225e-34	3.88194e-33	PDLIM3; KRT18; RUVBL1; RPL3; PPIA; KRT10; HSPE1; KRT8; EEF1B2; S100A9; MYH9; DSP; RPS28; KRT14; CBX3; BANF1; RPLP2; SEPT2; PTBP1; RPLP0; JUP; PRDX1; MTDH; HNRNPDL; PCBP2; NPM1; EIF4A1; VIM; PDLIM7; SRSF11; HMGA1; HNRNPA0; KRT17; SEPT11; RPS10; TUBB; H2AFY; HNRNPA2B1; TROVE2; PCBP1; HIST3H3; HIST2H3C; RPS12; MYO1C; NUMA1; HNRNPA1; SUB1; RPS16; SRSF3; CSTB; LARP1; FUBP1; RBBP7; EIF5A; EIF5A2; MDH2;…
Ribonucleoprotein complex	39	65	3.14263	7.03677	1.29528e-25	1.0155e-22	1.0155e-23	4.04641e-23	RPLP0; NPM1; HNRNPA2B1; TROVE2; PARP4; HNRNPA1; HNRNPD; HNRNPR; HNRNPU; NCL; SSB; ILF2; SYNCRIP; ILF3; RPS7; ACTN4; PABPC1; HSPA8; YBX1; ACTB; RPL5; DHX9; DDX1; EEF2; RPL22; HNRNPL; RPS5; RPL7; HNRNPA3; RPL4; RPS8; PABPN1; IGF2BP1; RPS3A; RPS4X; XPO1; HSPA1A; HSPA1B; RPS6;
Mitochondrion	206	1259	16.5995	1.91883	2.06739e-21	1.62083e-18	1.47349e-19	5.87131e-19	ALDH1B1; CFL1; NIPSNAP3A; PPIA; HSPE1; GNB1; REXO2; CTSD; RPLP1; NME1; NME2; MATR3; LGMN; MYH9; CNN2; PDIA3; LUZP1; EEF1D; CAPZB; PTRF; LAMP2; MDH1; PRDX5; HTRA2; SEPT2; CALR; RPLP0; PRDX1; SOD1; PARK7; TMPO; HNRNPDL; PSMC4; ANXA1; AKR1A1; VIM; LAMP1; PGK1; PSMA6; HSP90B1; PPP2CA; PRDX4; HNRNPA0; ALDOA; HNRNPA2B1; GLG1; PDIA4; ANXA6; CPOX; PCBP1; GSTP1; SDHA; GPI; GOLGB1; YWHAB; NUMA1; HNRNPA1; H…
Actin cytoskeleton	47	132	3.78727	4.176	3.00876e-18	2.35886e-15	1.96572e-16	7.83269e-16	CAPZA1; PDLIM5; MYH9; CAPZB; TMOD3; SEPT2; TRIOBP; FLNB; PDLIM7; ALDOA; CALD1; CAPZA2; DBN1; MARCKS; VASP; CORO1C; EZR; GSN; DSTN; PDLIM2; FLNA; RHOA; DBNL; TWF1; ACTR2; CLIC4; ARPC1A; FHL2; ACTR3; LIMA1; ACTN1; FSCN1; ACTN2; ACTN4; BIN1; ARPC3; ACTA1; PPP1R18; HNRNPH1; ARPC5; WASF2; TPM3; ARPC1B; SYNPO; MVB12A; ARPC2; TPM1;
Proteasome complex	23	34	1.85334	7.93391	2.42076e-17	1.89787e-14	1.4599e-15	5.81719e-15	PSMB7; ADRM1; PSMC4; PSMB2; PSMA2; PSMB3; PSMA4; PSMB5; PSMD14; VCP; PSMC3; PSMD11; PSMC5; PSMA3; PSMC6; PSMD6; PSMA7; PSMB4; PSMA5; PSMC1; PSMC2; PSMD3; PSMB1;
Extracellular space	89	404	7.17164	2.58359	2.66354e-17	2.08821e-14	1.49158e-15	5.94342e-15	CDH13; MMP9; SCG2; LYZ; FBN1; AIMP1; CTSD; SERPINC1; THBS1; PSAP; GREM1; SRGN; CALR; VTN; SOD1; HSPG2; SERPINE1; TNC; AHSG; CST3; LOXL2; PVR; HDGF; PDGFC; LGALS1; DAG1; ULBP2; TGFB1; ADAM9; HTRA1; TPT1; IGFBP7; PRSS3; DKK3; HSP90AA1; BMPER; ANGPTL4; APOE; HSPD1; ATRN; FSTL1; SDF2; EDN1; S100A13; COPA; COL25A1; FN1; YARS; AEBP1; ANGPTL2; GPC1; IGFBP3; TFPI; COL18A1; VCAN; COL1A1; GAS6; TGFBI; AKR1…
Ribosome	48	144	3.86785	3.90946	2.88699e-17	2.2634e-14	1.50894e-15	6.01257e-15	RPL3; AIMP1; RPLP1; RPS21; RPS28; RPS27A; RPLP0; EIF4A1; PSMA6; NACA; RPS10; RPS12; RPS16; RRBP1; EIF4B; RPL9; EIF3I; SYNCRIP; RPSA; TARS; ILF3; RPS18; RPS13; RPS7; RPL24; HDLBP; EEF1A1; EIF2S1; EIF3B; RPL5; EIF3H; EEF2; RPL22; HNRNPL; RPS5; EIF6; RPL7; IARS; RPL4; EIF3C; RPS3A; RPL7A; RPS4X; RPL6; BLMH; RPS24; RPS2; RPS6;
Membrane	75	350	6.04351	2.51314	4.32572e-14	3.39137e-11	2.1196e-12	8.44586e-12	SEMA7A; ANXA3; CD59; ITGB1; PRNP; ITGA3; NT5E; SIRPA; CUTA; LAMP2; KRT1; TNC; ANPEP; LAMP1; CD109; PPP2CA; ALCAM; KTN1; GLG1; PDIA4; THY1; PVR; PTTG1IP; MMP14; ITGAV; DAG1; GPC4; ULBP2; TOM1; SRPX; RRBP1; LRP1; ITGA5; ITGA2; CD44; SEC22B; RAP1B; PPP2R1A; SLC3A2; MRC2; ITGB5; SLC1A5; MYOF; NRP1; TMED10; FAP; TPP1; ATP6V0D1; PPIB; VASN; COL25A1; ESYT1; SCARB2; SLC2A1; C1QBP; GPC1; ATP1B3; HYOU1; AT…
Stress fiber	14	16	1.12812	10.2618	1.02366e-13	8.02549e-11	4.72088e-12	1.8811e-11	ZYX; MYH9; CNN2; SEPT11; MYH10; MYO1C; SEPT7; LIMA1; FERMT2; ACTA1; SEPT9; TPM4; TPM3; TPM1;
Heterogeneous nuclear ribonucleoprotein complex	14	17	1.12812	9.65854	5.34412e-13	4.18979e-10	2.32766e-11	9.2749e-11	PTBP1; HNRNPDL; HNRNPA0; HNRNPA2B1; HNRNPA1; HNRNPD; HNRNPR; HNRNPU; RBMX; HNRNPK; HNRNPF; HNRNPH3; HNRNPH1; HNRNPL;
Cytosolic small ribosomal subunit	20	36	1.6116	6.51631	6.92039e-13	5.42558e-10	2.85557e-11	1.13784e-10	HBA1; HBA2; RPS21; RPS28; RPS27A; RPS10; RPS12; RPS16; FTL; RPSA; RPS18; RPS13; RPS7; RPS5; RPS8; RPS3A; RPS4X; RPS24; RPS2; RPS6;
Golgi aparatus	134	897	10.7977	1.75193	4.5556e-11	3.57159e-08	1.78579e-09	7.11575e-09	SCG2; SPP1; SNAP29; PRNP; CTSD; PSAP; CTSA; HLA-A; LAMP2; SRGN; STIP1; MAN2A1; YWHAG; BICD1; NAPA; EHD4; APP; NOTCH2; VIM; LAMP1; GUSB; CTGF; PRDX4; SORL1; GLG1; CLTB; SNX18; ATP6V1B2; GOLGA3; GOLGB1; PLIN3; AP1G1; PAM; TXNDC5; A4GALT; GALNT5; YWHAE; HEXB; NOTCH3; HOOK3; LRP1; VAPB; TGOLN2; CLSTN1; EXT1; VCP; NPEPPS; RDX; IQGAP1; CALU; GOLM1; CLSTN2; ARCN1; LMAN2; NSFL1C; CLTA; SEC31A; HSPD1; HSP…
Microtubule	36	129	2.90089	3.27324	9.30539e-11	7.29542e-08	3.47401e-09	1.38427e-08	AIMP1; NME2; MAP4; SEPT2; MAPRE1; SEPT11; KTN1; NUMA1; DYNC1LI2; CCT8; DPYSL2; HSP90AA1; TUBA4A; PPP2R1A; PPP1CB; HSPB1; TCP1; KLC1; CLIP1; HSP90AB1; MACF1; PPP1CC; TUBB4B; CCT2; KIF5B; SEPT9; CLTC; TUBB4A; CCT6A; CCT7; TUBA1C; DCTN4; CCT4; TGFB1I1; BICD2; CCT3;
Intermediate filament	18	36	1.45044	5.865	1.03529e-10	8.11665e-08	3.68939e-09	1.47009e-08	KRT18; NES; KRT19; KRT10; KRT8; KRT2; NME2; KRT14; KRT1; KRT5; VIM; KRT6A; KRT6C; KRT17; LMNA; KRT16; CLIP1; DES;
Extracellular region	77	442	6.20467	2.04311	9.15873e-10	7.18045e-07	3.12193e-08	1.24398e-07	SPP1; TGFB2; FBN1; PLAT; THBS2; PPIA; S100A7; CTSD; SERPINC1; THBS1; WDR1; PSAP; COL4A1; VTN; SOD1; MMP1; SERPINE1; TNC; ANXA1; APP; AHSG; CST3; SLURP1; PDGFC; GSN; CLEC11A; TGFB1; FLNA; PAPPA; ITIH2; MIF; PIP; VCL; B2M; TUBA4A; ANGPTL4; AZGP1; APOE; LOXL1; FSTL1; LAMB2; UACA; TLN1; DCD; SPARC; P4HB; FN1; LAMC2; CTSL; IGFBP3; TFPI; GLA; SERPINE2; COL1A1; JAG1; RNASET2; LAMC1; VEGFC; PLTP; LAMB1; …
Focal adhesion	19	45	1.53102	4.9528	1.20141e-09	9.41904e-07	3.9246e-08	1.56381e-07	ITGB1; ZYX; S100A7; PDLIM7; DAG1; VASP; PDLIM2; SDC1; ITGA5; LASP1; VCL; FHL2; LIMA1; ACTN1; ACTN2; TLN1; LIMS1; PARVA; LPP;
Eukaryotic translation initiation factor 3 complex	11	15	0.886382	8.6017	1.64589e-09	1.29038e-06	5.16152e-08	2.05668e-07	EIF3K; EIF3F; EIF3I; EIF3D; EIF3B; EIF3H; EIF3CL; EIF3C; EIF3A; COPS5; EIF3L;
Arp2/3 protein complex	7	7	0.564061	11.7267	3.22849e-08	2.53114e-05	9.73514e-07	3.87911e-06	ACTR2; ACTR3; ARPC3; ARPC5; ARPC4; ARPC1B; ARPC2;
ER-Golgi intermediate compartment	14	30	1.12812	5.47457	3.94693e-08	3.09439e-05	1.11153e-06	4.42905e-06	ANPEP; GOLGB1; ERP44; SEC22B; LMAN2; TMED10; HSPA5; P4HB; FN1; PDIA6; MAN1A1; SERPINH1; NUCB2; NUCB1;
Proteinaceous extracellular matrix	22	70	1.77276	3.6867	3.96975e-08	3.11228e-05	1.11153e-06	4.42905e-06	FBN1; HAPLN1; FLRT2; FBN2; CTGF; CD248; SPARC; FN1; MATN2; FBLN2; VCAN; LTBP1; LTBP2; LTBP4; MMP11; EFEMP1; COL6A2; FBLN1; BGN; FBLN5; ECM1; SFRP1;
Nucleosome	17	44	1.36986	4.53242	4.44595e-08	3.48563e-05	1.20194e-06	4.7893e-06	H2AFY; HIST3H3; HIST4H4; HIST2H4B; HIST1H4I; HIST1H4A; HIST1H4D; HIST1H4F; HIST1H4K; HIST1H4J; HIST1H4C; HIST1H4H; HIST1H4B; HIST1H4E; HIST1H4L; HIST2H4A; HIST1H2AK;
Nucleus	587	5847	47.3006	1.17731	6.27025e-08	4.91588e-05	1.63863e-06	6.52934e-06	PDLIM3; PSMB7; KRT18; CFL2; HMGA2; NES; RUVBL1; TMEM189-UBE2V1; UBE2V1; CFL1; HAPLN1; SERPINB2; SNAP29; PPIA; TGM2; CAPZA1; PRNP; CAP1; ZYX; PEA15; S100A7; KRT10; AIMP1; PDLIM5; KRT8; PTGES3; REXO2; SUMO3; SUMO2; SUMO4; LAMTOR5; S100A9; MTPN; PNP; RPLP1; NME1; ADRM1; BASP1; KRT2; NME2; NME1-NME2; STMN1; THBS1; PSME3; IGF2R; MATR3; CSTA; DR1; KRT9; MYH9; CNN2; TXNRD1; WDR1; DSP; MT2A; MT1E; MT1X; …
Endoplasmic reticulum	144	1104	11.6035	1.52967	9.21498e-08	7.22454e-05	2.3305e-06	9.2862e-06	FABP5; TMEM189-UBE2V1; ITGB1; PRNP; S100A7; CTSD; ATP6AP1; CTSA; HLA-A; PDIA3; EEF1D; PAWR; LAMP2; PLXNB2; ANP32A; HTRA2; GNAI2; CALR; YWHAG; MTDH; EHD4; APP; NOTCH2; VIM; GUSB; SEC13; HSP90B1; PRDX4; CNBP; KTN1; PDIA4; ANXA6; THY1; PRKCSH; RCN1; PSMA4; ULBP2; PAM; TXNDC5; RRBP1; ERP44; ANXA5; HEXB; SUMF1; NOTCH3; HOOK3; LRP1; MOXD1; VAPB; CLSTN1; SEC22B; GDI2; EXT1; 9403; VCP; DNAJB1; CALU; CLST…
Cell surface	41	205	3.30379	2.34581	1.97208e-07	0.000154611	4.83159e-06	1.92521e-05	SEMA7A; PLAT; ITGB1; PLAUR; IGF2R; CALR; APP; NOTCH2; PVR; ITGAV; ULBP2; PDLIM2; SRPX; CD9; RALA; MIF; CD44; GDI2; CLIC4; SLC3A2; CLTA; HSPD1; HSPA4; HSPB1; ROBO1; HSPA5; ADAM10; HSPA8; P4HB; USP14; DNM2; HSPA9; BCAM; AAMP; FLOT2; ATP5B; TJP1; CD63; TIMP1; CSPG4; SFRP1;
Proteasome regulatory particle	7	8	0.564061	10.2627	2.39107e-07	0.00018746	5.68061e-06	2.26352e-05	PSMD9; PSMD1; PSMD7; PSMD2; PSMD13; PSMD12; PSMD8;
Spliceosomal complex	16	46	1.28928	4.08053	6.00412e-07	0.000470723	1.38448e-05	5.51665e-05	HNRNPA2B1; HNRNPA1; HNRNPC; SF3B1; SNRNP70; SNRPD3; SF3B4; SF3A1; SF3B2; SF3B3; BCAS2; DDX39B; SNRPG; SNRPE; HNRNPM; SNRPD2;
Small ribosomal subunit	8	13	0.644641	7.21993	2.38438e-06	0.00186935	5.341e-05	0.00021282	RPS21; RPS28; RPS27A; RPS16; RPS18; RPS4X; RPS24; RPS6;
Basement membrane	10	21	0.805802	5.58709	2.88374e-06	0.00226085	6.28015e-05	0.000250242	FBN1; DAG1; LAMB2; LAMC1; DST; LAMB1; LAMA4; EFEMP2; NID2; LAMA5;
Cytosolic large ribosomal subunit	13	36	1.04754	4.23674	4.23992e-06	0.00332409	8.98404e-05	0.000357982	RPL3; RPLP1; RPLP2; RPLP0; RPL23A; RPL24; RPL30; RPL5; RPL22; RPL7; RPL4; RPL7A; RPL6;
CRD-mediated mRNA stability complex	5	5	0.402901	11.7267	4.47601e-06	0.00350919	9.23471e-05	0.00036797	HNRNPU; SYNCRIP; YBX1; DHX9; IGF2BP1;
Endoplasmic reticulum lumen	10	24	0.805802	4.88899	1.26365e-05	0.009907	0.000254026	0.0010122	CALR; HSP90B1; PDIA4; RCN1; ERP44; 9403; HSPA5; PPIB; PDIA6; OS9;
Protein phosphatase type 2A complex	7	13	0.564061	6.31856	3.49286e-05	0.027384	0.0006846	0.00272789	PPP2CB; PPP2CA; STRN; PPP2R1A; STRN3; CYCS; STRN4;
Muscle thin filament tropomyosin	4	4	0.322321	11.7267	5.26447e-05	0.0412734	0.00100667	0.00401122	TPM4; TPM3; TPM2; TPM1;
Filopodium	6	10	0.483481	7.04073	5.90748e-05	0.0463147	0.00110273	0.00439399	DAG1; EZR; MSN; ABI1; ACTN2; CDC42;
Cell junction	11	38	0.886382	3.39678	0.000230608	0.180797	0.00420457	0.0167537	JUP; PDLIM7; DLG1; DSG2; CDC42; CTNNA1; KLC1; CTNNB1; PPP1R18; SDCBP; TJP1;
COPII vesicle coat	4	5	0.322321	9.38608	0.000245319	0.19233	0.00437114	0.0174174	SEC31A; SEC24A; SEC24C; SEC24D;
Cell-cell adherens junction	6	13	0.483481	5.4172	0.000385563	0.302281	0.00657133	0.0261844	ZYX; JUP; CDH2; VCL; CTNNB1; TJP1;
Zymogen granule	10	34	0.805802	3.45148	0.000383533	0.30069	0.00657133	0.0261844	SNAP29; RAC1; DCTN2; RAP1B; TMED10; ATP5A1; P4HB; ATP5B; CTSB; CLU;
Platelet alpha granule lumen	10	35	0.805802	3.35289	0.000496358	0.389145	0.00827968	0.0329916	TGFB2; THBS2; THBS1; APP; TGFB1; SPARC; FN1; VEGFC; ALB; SERPING1;
Endosome	43	303	3.46495	1.66452	0.000627296	0.4918	0.00927925	0.0369745	IGF2R; EEA1; LAMP2; CRK; TOLLIP; APP; LAMP1; APPL2; ATP6V1B2; PLIN3; TOM1; S100A11; LRP1; VPS28; TGOLN2; DCTN2; NPEPPS; RAB5C; ANXA2; ITGB5; ATP6V1E1; VPS37B; PTGFRN; ATP6V1A; COPB1; RAB7A; CLIP1; RAB10; CTSL; DYNC1H1; RAB5B; RABEP1; AP1M1; GBA; CLTC; VPS37C; EHD1; NRBP1; CD81; CD63; VPS35; LDLR; TIMP1;
Collagen type V	3	3	0.241741	11.7267	0.000618724	0.485079	0.00927925	0.0369745	COL5A1; COL5A2; COL5A3;
Laminin-10 complex	3	3	0.241741	11.7267	0.000618724	0.485079	0.00927925	0.0369745	LAMC1; LAMB1; LAMA5;
Clathrin coat	3	3	0.241741	11.7267	0.000618724	0.485079	0.00927925	0.0369745	CLTB; CLTA; CLTC;
Eukaryotic translation elongation factor 1 complex	3	3	0.241741	11.7267	0.000618724	0.485079	0.00927925	0.0369745	EEF1B2; EEF1D; EEF1A1;
Laminin-11 complex	3	3	0.241741	11.7267	0.000618724	0.485079	0.00927925	0.0369745	LAMB2; LAMC1; LAMA5;
F-actin capping protein complex	4	6	0.322321	7.82434	0.000686049	0.537862	0.00996041	0.0396887	CAPZA1; CAPZB; CAPZA2; ADD1;
Cell-cell junction	10	38	0.805802	3.08826	0.00101011	0.791929	0.0143987	0.0573737	CNN2; JUP; DLG1; CDH2; ITGA5; DSG1; CLIC4; DSG2; CTNNA1; CTNNB1;
Perinuclear region of cytoplasm	21	119	1.69218	2.07024	0.00104294	0.817665	0.0146012	0.0581804	ANP32A; CALR; MTDH; HSP90B1; YWHAB; VAPA; CLIC4; GNB2; SEC31A; LMNA; S100A13; TPD52L2; HSPA5; ACTN4; GALNT2; CTNNB1; SET; SEPT9; HSPA1A; HSPA1B; CSF1;
Intermediate filament cytoskeleton	5	11	0.402901	5.33615	0.00133432	1	0.0183528	0.0731294	NES; PFDN5; VIM; KRT17; PSMB4;
Catenin complex	4	7	0.322321	6.70817	0.00149255	1	0.0201752	0.0803909	JUP; CDH2; CTNNA1; CTNNB1;
Microtubule cytoskeleton	11	47	0.886382	2.74647	0.00163877	1	0.0217762	0.0867703	PPP2CA; IGBP1; ALDH9A1; DPYSL2; CLIC4; PPP2R1A; PSMA3; CDC42; CLIP1; SPTAN1; NDRG1;
Golgi membrane	12	55	0.966962	2.56023	0.00195554	1	0.0255523	0.101817	HLA-A; BSG; GLG1; GOLGA3; GOLGB1; PDGFC; VAPA; EXT1; B2M; USO1; ACO1; PDGFD;
Proteasome core complex	3	4	0.241741	8.80237	0.00231696	1	0.0297786	0.118657	PSMA6; PSMA3; PSMB6;
Mitochondrial matrix	15	79	1.2087	2.2278	0.00249649	1	0.0315686	0.125789	SOD1; MDH2; CCAR2; SOD2; HSPD1; ECHS1; ATP5A1; CS; GARS; ETFA; SHMT2; GOT2; ATP5B; ACAT1; HADH;
Ruffle	7	24	0.564061	3.42376	0.00305447	1	0.0380112	0.151461	ITGB1; NME2; NME1-NME2; MYH9; EZR; S100A11; ITGA5;
Plasma membrane	335	3479	26.9944	1.12922	0.00459713	1	0.0563149	0.224395	CDH13; MMP9; SEMA7A; PFDN1; RUVBL1; ANXA3; CFL1; CD59; NIPSNAP3A; EPHA2; ITGB1; SNAP29; NTM; PLAUR; TGM2; PRNP; ZYX; S100A7; PDLIM5; ATP6V1G1; FLRT2; GNB1; ITGA3; S100A9; SERPINC1; ADRM1; BASP1; NME2; NT5E; MARCKSL1; IGF2R; SIRPA; MYH9; TXNRD1; DSP; PSAP; HLA-A; PDIA3; PEBP1; PAWR; NEXN; CUTA; BSG; LAMP2; PLXNB2; KRT1; RAI14; TAGLN2; ANP32A; PALM; GNAI2; PTPRF; SEPT2; CALR; JUP; SOD1; SLC39A6; MT…
Eukaryotic translation initiation factor 4F complex	4	9	0.322321	5.21912	0.00467436	1	0.05638	0.224654	EIF4A1; EIF4H; EIF4B; EIF4G1;
Dendritic spine	3	5	0.241741	7.04541	0.00542442	1	0.0607535	0.242081	APP; ACTN2; SYNPO;
Pseudopodium	3	5	0.241741	7.04541	0.00542442	1	0.0607535	0.242081	ACTN1; ACTN2; ACTN4;
Paraspeckles	3	5	0.241741	7.04541	0.00542442	1	0.0607535	0.242081	NONO; HNRNPM; SFPQ;
Proton-transporting two-sector ATPase complex	3	5	0.241741	7.04541	0.00542442	1	0.0607535	0.242081	ATP6AP1; ATP6V1E1; ATP6V1A;
Keratin filament	3	5	0.241741	7.04541	0.00542442	1	0.0607535	0.242081	KRT18; KRT14; KRT5;
Myosin complex	4	10	0.322321	4.69773	0.00726886	1	0.074984	0.298784	MYL6; MYL4; FILIP1L; MYH10;
Annulate lamellae	2	2	0.16116	11.7267	0.00726638	1	0.074984	0.298784	EIF5A; XPO1;
Prefoldin complex	2	2	0.16116	11.7267	0.00726638	1	0.074984	0.298784	PFDN2; PFDN6;
Ku70:Ku80 complex	2	2	0.16116	11.7267	0.00726638	1	0.074984	0.298784	XRCC5; XRCC6;
Collagen type VI	2	2	0.16116	11.7267	0.00726638	1	0.074984	0.298784	COL6A1; COL6A3;
Collagen type I	2	2	0.16116	11.7267	0.00726638	1	0.074984	0.298784	COL1A1; COL1A2;
Integrin complex	6	22	0.483481	3.20208	0.00860682	1	0.0876331	0.349187	ITGB1; ITGA3; MYH9; ITGAV; ITGA5; ITGA2;
Small nuclear ribonucleoprotein complex	5	16	0.402901	3.66964	0.0087986	1	0.0884372	0.352391	SNRPD3; SF3B3; SNRPG; SNRPE; SNRPD2;
Intracellular	22	151	1.77276	1.7092	0.00908475	1	0.0901576	0.359246	TGM2; PNP; STMN1; CALR; PRKCSH; LGALS1; ANXA5; RUVBL2; RAP1B; CLIC4; CETN2; ABI1; HSPA8; VARS; RAB14; RAB5B; EEF1G; SNX6; WASF2; TGFB1I1; CTSB; SFRP1;
COPI vesicle coat	3	6	0.241741	5.87313	0.0101628	1	0.0983658	0.391953	COPA; COPZ1; COPB2;
Cytoplasmic dynein complex	3	6	0.241741	5.87313	0.0101628	1	0.0983658	0.391953	DYNC1LI2; DYNLRB1; DYNC1H1;
Soluble fraction	25	180	2.0145	1.62928	0.0103338	1	0.0988016	0.393689	ACP1; PPP2CA; EPRS; CCS; CLIC1; CTTN; CLIC4; EFNB1; PPP2R1A; ANXA2; ABI1; TPP1; ASNS; COPA; RARS; NARS; AARS; GARS; YARS; WARS; IARS; FARSA; DARS; FBLN1; FBLN5;
Microvillus	4	11	0.322321	4.27105	0.01066	1	0.0994935	0.396446	MYO1C; EZR; MSN; CLIC4;
Desmosome	4	11	0.322321	4.27105	0.01066	1	0.0994935	0.396446	JUP; DSG1; EIF6; B4GALT1;
Lamellipodium	6	23	0.483481	3.06292	0.0108211	1	0.0998088	0.397702	NME2; NME1-NME2; DAG1; ABI1; FAP; WASF2;
Actin filament	6	24	0.483481	2.93535	0.01341	1	0.122249	0.487119	PALLD; EZR; IQGAP1; ACTN2; ACTC1; ACTA1;
U7 snRNP	3	7	0.241741	5.03531	0.0166655	1	0.145175	0.57847	SNRPD3; SNRPG; SNRPE;
Cleavage furrow	3	7	0.241741	5.03531	0.0166655	1	0.145175	0.57847	MYH9; MYH10; RALA;
Basal lamina	3	7	0.241741	5.03531	0.0166655	1	0.145175	0.57847	LAMB2; AGRN; LAMA5;
WASH complex	3	7	0.241741	5.03531	0.0166655	1	0.145175	0.57847	CAPZA1; CAPZB; CCDC53;
Microfibril	2	3	0.16116	7.83082	0.0205617	1	0.167921	0.669103	FBN1; MFAP4;
Alphav-beta3 integrin-vitronectin complex	2	3	0.16116	7.83082	0.0205617	1	0.167921	0.669103	VTN; ITGA5;
Lamin fiLament	2	3	0.16116	7.83082	0.0205617	1	0.167921	0.669103	LMNA; LMNB1;
Laminin-1 complex	2	3	0.16116	7.83082	0.0205617	1	0.167921	0.669103	LAMC1; LAMB1;
Ubiquitin conjugating enzyme complex	2	3	0.16116	7.83082	0.0205617	1	0.167921	0.669103	TMEM189-UBE2V1; UBE2V1;
Signalosome	2	3	0.16116	7.83082	0.0205617	1	0.167921	0.669103	COPS2; COPS5;
Cell cortex	5	20	0.402901	2.93608	0.0234879	1	0.18984	0.756446	PAFAH1B1; MYH10; NCL; CTNNB1; MACF1;
MLL5-L complex	3	8	0.241741	4.40668	0.0249944	1	0.197936	0.788703	PPP1CB; ACTB; PPP1CC;
Stress granule	3	8	0.241741	4.40668	0.0249944	1	0.197936	0.788703	YBX1; DDX1; IGF2BP1;
Integral to membrane	38	1702	3.06205	0.261887	1	1	1	1	PLAUR; PCDHGB7; PSAP; CD276; FLNB; APP; EPHB2; KTN1; PVR; VAT1; GOLGB1; PCDHGB6; DDAH1; HEG1; CRIM1; SLC3A2; TMED10; FAT3; FAP; STRN3; AXL; ADAM10; COLEC12; COL25A1; RAB14; DHX9; NRP2; C2CD2L; P3H1; MGEA5; LRRC59; CDH11; SLC44A2; CKAP4; TTYH3; CNPY2; SCARF2; PCDHB10;
Calcium- and calmodulin-dependent protein kinase complex	1	4	0.0805802	2.95362	0.299922	1	0.940555	1	CAMK2D;
Integral to plasma membrane	55	934	4.43191	0.690665	0.999283	1	1	1	EPHA2; ZYX; FLRT2; ADRM1; IGF2R; HLA-A; PALM; PTPRF; NEO1; ANPEP; APP; NOTCH2; LAMP1; PROCR; HLA-B; SORL1; KTN1; THY1; MMP14; FAT1; ITGAV; GPC4; CD9; NOTCH3; SDC1; LRP1; MFI2; CD44; EFNB1; GOLM1; PTK7; ATRN; SLC1A5; ROBO1; AXL; CAPRIN1; ATP6V1A; GPC6; TPBG; SCARB2; GPC1; BCAM; PTPRS; JAG1; HNRNPM; HLA-C; CD81; CD63; CNPY2; TSPAN9; ICAM5; LDLR; PCDHB10; SDC4; CSPG4;
Mitochondrial nucleoid	6	31	0.483481	2.27274	0.0441519	1	0.326557	1	SSBP1; TUFM; HSPA9; SHMT2; LRRC59; ATP5B;
Membrane fraction	37	346	2.98147	1.25432	0.0894724	1	0.427722	1	CD59; ADRM1; NT5E; EEA1; LAMP2; VIM; LAMP1; HLA-B; KTN1; DLG1; RAC1; PRKAR2A; A4GALT; CLIC1; RALA; LRP1; VAPB; PPP2R1A; CAPN2; SLC1A5; RAB5B; SCARB2; SPTAN1; SLC2A1; XRCC6; NRP2; FLOT2; ATP1A1; LRRC59; RPL7A; CKAP4; HLA-C; VPS35; TSPAN9; DSC1; MAN1A1; WNT5A;
Perinuclear region	16	131	1.28928	1.43306	0.0913719	1	0.433215	1	CFL2; SEPT11; CAST; FAT1; RAP1A; VCP; CLTA; S100A13; PKM; CTNNB1; DNM2; ADAM12; PDCD6; PDCD6IP; CTSB; TPM1;
Midbody	4	19	0.322321	2.47366	0.0726882	1	0.416099	1	MYH10; RALB; CLIC4; ANXA11;
Chromatin	3	32	0.241741	1.1027	0.521487	1	1	1	CBX3; TMPO; RAN;
Mitochondrial inner membrane presequence translocase complex	1	9	0.0805802	1.31454	0.551754	1	1	1	TIMM13;
Secretory granule	3	50	0.241741	0.705809	0.811285	1	1	1	HSPD1; LTF; BDNF;
Eukaryotic translation initiation factor 2B complex	1	6	0.0805802	1.97072	0.414263	1	1	1	EIF2S1;
Very-low-density lipoprotein particle	2	14	0.16116	1.68242	0.338157	1	1	1	PCYOX1; APOE;
Mitochondrial intermembrane space	2	12	0.16116	1.96259	0.272953	1	0.899138	1	HTRA2; CYCS;
Kinetochore	11	90	0.886382	1.43441	0.142952	1	0.598437	1	SUMO3; PAFAH1B1; SEC13; TUBB; DCTN2; SMARCC2; TPR; CLIP1; ACTA1; DCTN1; XPO1;
Golgi transport complex	1	9	0.0805802	1.31454	0.551754	1	1	1	GOLGA3;
BRISC complex	1	4	0.0805802	2.95362	0.299922	1	0.940555	1	BRE;
Internal side of plasma membrane	2	8	0.16116	2.94267	0.144266	1	0.598437	1	DSG1; G6PD;
Nuclear pore	6	42	0.483481	1.67764	0.144176	1	0.598437	1	EIF5A; TPR; NUTF2; IPO5; KPNB1; RAN;
Endoplasmic reticulum membrane	10	150	0.805802	0.782513	0.833094	1	1	1	HTRA2; HSP90B1; KTN1; ERP44; VAPB; VAPA; EXT1; EXT2; ACO1; RTN4;
Ubiquitin ligase complex	1	43	0.0805802	0.275378	0.978473	1	1	1	CAND1;
Nucleoplasm	48	449	3.86785	1.25387	0.0603462	1	0.416099	1	PTRF; PTBP1; NPM1; HIST3H3; DAG1; NUMA1; HNRNPA1; CASP3; HIST4H4; HIST2H4B; HIST1H4I; HIST1H4A; HIST1H4D; HIST1H4F; HIST1H4K; HIST1H4J; HIST1H4C; HIST1H4H; HIST1H4B; HIST1H4E; HIST1H4L; HIST2H4A; RAD23B; DDB1; SMARCC2; SNRPD3; TPR; HNRNPK; TCEB1; STRN3; CAMK2D; POLR2I; CLSPN; XRCC5; XRCC6; HNRNPL; KPNB1; PDCD6; RAN; SNRPG; PABPN1; SNRPE; HNRNPM; SFPQ; ANXA11; XPO1; SNRPD2; RPS2;
NuA4 histone acetyltransferase complex	3	14	0.241741	2.51945	0.110971	1	0.50878	1	RUVBL1; RUVBL2; ACTB;
FHF complex	1	5	0.0805802	2.36407	0.359637	1	1	1	HOOK3;
Dendrite	4	27	0.322321	1.74099	0.194364	1	0.722187	1	DBN1; PAM; DBNL; APOE;
Nuclear speck	3	31	0.241741	1.13826	0.499717	1	1	1	PRPF19; HSPA1A; HSPA1B;
Low-density lipoprotein particle	1	6	0.0805802	1.97072	0.414263	1	1	1	APOE;
Brush border membrane	1	7	0.0805802	1.68959	0.464232	1	1	1	B4GALT1;
Nuclear envelope	11	71	0.886382	1.81822	0.037202	1	0.288776	1	TMPO; PAFAH1B1; SEC13; CLIC1; MYOF; TPR; LMNA; LMNB1; ANXA11; XPO1; RTN4;
Integral to Golgi membrane	3	19	0.241741	1.85679	0.21709	1	0.784325	1	A4GALT; GALNT2; QSOX1;
Gap junction	1	7	0.0805802	1.68959	0.464232	1	1	1	DSC1;
Cul4B-RING ubiquitin ligase complex	1	4	0.0805802	2.95362	0.299922	1	0.940555	1	DDB1;
Trans-Golgi network	2	31	0.16116	0.760102	0.754873	1	1	1	TGOLN2; GOLGA4;
Striated muscle thin filament	1	4	0.0805802	2.95362	0.299922	1	0.940555	1	ACTA1;
Insoluble fraction	1	13	0.0805802	0.910378	0.686265	1	1	1	GPC4;
Caveola	2	24	0.16116	0.981706	0.619002	1	1	1	CDH13; PTRF;
Cortical cytoskeleton	1	7	0.0805802	1.68959	0.464232	1	1	1	EZR;
Cytoplasmic membrane-bounded vesicle	4	19	0.322321	2.47366	0.0726882	1	0.416099	1	PALM; ARHGDIB; USP14; DST;
Peroxisomal membrane	1	13	0.0805802	0.910378	0.686265	1	1	1	AP2M1;
Endosome membrane	3	27	0.241741	1.30683	0.408152	1	1	1	APPL2; CD63; LDLR;
Vacuolar proton-transporting V-type ATPase complex	1	6	0.0805802	1.97072	0.414263	1	1	1	ATP6V0D1;
Nuclear matrix	5	37	0.402901	1.58744	0.204329	1	0.755632	1	CLIC4; NONO; EIF6; HNRNPM; SFPQ;
Centriolar satellite	1	8	0.0805802	1.47865	0.509941	1	1	1	KRT18;
Protein complex	7	65	0.564061	1.26449	0.317111	1	0.986566	1	MYH9; SOD1; VCL; ACTN4; PPP1CC; SET; ALB;
Apical part of cell	3	13	0.241741	2.71311	0.0928317	1	0.433215	1	EZR; MSN; CLIC4;
Spherical high-density lipoprotein particle	1	8	0.0805802	1.47865	0.509941	1	1	1	CLU;
Hemidesmosome	1	2	0.0805802	5.89254	0.163283	1	0.618423	1	DST;
Spindle	5	30	0.402901	1.95771	0.107431	1	0.49838	1	CBX3; MAPRE1; NUMA1; CLTC; ANXA11;
Transcription factor complex	4	43	0.322321	1.09333	0.505329	1	1	1	HMGA1; SUB1; CTNNB1; XRCC6;
Nuclear membrane	10	78	0.805802	1.50474	0.125763	1	0.557054	1	SUMO2; TAGLN2; MTDH; TMPO; SEC13; WTAP; SCRN1; TPR; TMEM57; CTSB;
Late endosome	7	40	0.564061	2.0546	0.0501317	1	0.36058	1	LAMP2; LAMP1; RAP1A; RAB7A; CSK; CHID1; TSG101;
AP-type membrane coat adaptor complex	1	5	0.0805802	2.36407	0.359637	1	1	1	AP1G1;
Early endosome membrane	2	7	0.16116	3.36245	0.114448	1	0.509815	1	HLA-A; B2M;
Chylomicron	1	8	0.0805802	1.47865	0.509941	1	1	1	APOE;
Spindle pole	2	24	0.16116	0.981706	0.619002	1	1	1	NUMA1; DCTN1;
Cul4A-RING ubiquitin ligase complex	1	7	0.0805802	1.68959	0.464232	1	1	1	DDB1;
Ruffle membrane	3	11	0.241741	3.20595	0.0607724	1	0.416099	1	ITGB1; ITGA5; TPM1;
Synaptic vesicle	1	24	0.0805802	0.493295	0.882453	1	1	1	SDCBP;
Microsome	12	156	0.966962	0.902751	0.688006	1	1	1	CFL1; ADRM1; HSP90B1; TMED10; NQO1; COPA; ESYT1; KLC1; ILK; SH3GLB1; SDCBP; HSPA13;
Intracellular membrane-bounded organelle	17	127	1.36986	1.57052	0.0416159	1	0.310732	1	LGMN; PSAP; ATP6V1B2; PLIN3; WTAP; MVP; ANGPTL4; SEC31A; CCDC80; GRN; TLN1; ARHGAP1; RAB7A; SEC23B; MMP2; G6PD; LGALS3BP;
Cis-Golgi network	2	9	0.16116	2.61607	0.175441	1	0.654979	1	HOOK3; SCFD1;
Lysosomal membrane	2	14	0.16116	1.68242	0.338157	1	1	1	LAMP2; CD63;
HOPS complex	1	12	0.0805802	0.986179	0.656991	1	1	1	HOOK3;
Membrane raft	1	36	0.0805802	0.328909	0.959755	1	1	1	THY1;
Condensed chromosome	1	10	0.0805802	1.18322	0.590001	1	1	1	PAM;
Centriole	1	22	0.0805802	0.53812	0.859475	1	1	1	CETN2;
Axon	2	27	0.16116	0.872668	0.683291	1	1	1	PAM; KLC1;
Peroxisome	6	111	0.483481	0.634877	0.920055	1	1	1	PRDX5; SOD1; HSPD1; PSMD6; DDX3X; PSMD3;
MLL1 complex	2	27	0.16116	0.872668	0.683291	1	1	1	RUVBL1; RUVBL2;
BRCA1-A complex	1	7	0.0805802	1.68959	0.464232	1	1	1	BRE;
Endocytic vesicle	2	16	0.16116	1.47225	0.401468	1	1	1	IGF2R; RALA;
Brush border	1	12	0.0805802	0.986179	0.656991	1	1	1	CLIC1;
Polysome	2	7	0.16116	3.36245	0.114448	1	0.509815	1	EIF2S1; RPS4X;
Coated pit	2	13	0.16116	1.81174	0.305702	1	0.954862	1	HSPD1; LDLR;
External side of plasma membrane	6	35	0.483481	2.01307	0.0731006	1	0.416099	1	THBS1; CD276; ATP6AP2; GPC4; LDLR; B4GALT1;
Collagen type III	1	1	0.0805802	11.7267	0.0852745	1	0.416099	1	COL3A1;
Calcineurin complex	1	2	0.0805802	5.89254	0.163283	1	0.618423	1	PPP3CA;
Lateral plasma membrane	2	8	0.16116	2.94267	0.144266	1	0.598437	1	MYO1C; CTNNB1;
Clathrin-coated vesicle	3	19	0.241741	1.85679	0.21709	1	0.784325	1	AP1G1; CTTN; CLTC;
High-density lipoprotein particle	1	11	0.0805802	1.07575	0.624988	1	1	1	APOE;
Endomembrane system	1	5	0.0805802	2.36407	0.359637	1	1	1	NRBP1;
Basolateral plasma membrane	3	40	0.241741	0.882217	0.674811	1	1	1	DLG1; TJP1; B4GALT1;
Integral to endoplasmic reticulum membrane	3	31	0.241741	1.13826	0.499717	1	1	1	RRBP1; HSPA5; RTN4;
Z disc	1	8	0.0805802	1.47865	0.509941	1	1	1	DES;
Uropod	1	1	0.0805802	11.7267	0.0852745	1	0.416099	1	MYH9;
Transcriptional repressor complex	1	17	0.0805802	0.696297	0.780434	1	1	1	SMARCC2;
Early endosome	9	69	0.725222	1.53105	0.130986	1	0.573704	1	EEA1; TOM1; PRDX3; HSPD1; RAB14; RABEP1; CSK; TSG101; LDLR;
Mitochondrial inner membrane	4	58	0.322321	0.810623	0.740253	1	1	1	SDHA; LGALS3; ATP5A1; ALDH18A1;
6-phosphofructokinase complex	1	3	0.0805802	3.93489	0.234643	1	0.785583	1	PFKP;
Intermediate-density lipoprotein particle	1	4	0.0805802	2.95362	0.299922	1	0.940555	1	APOE;
Hemoglobin complex	3	10	0.241741	3.52622	0.0471054	1	0.345146	1	HBA1; HBA2; HBD;
Unconventional myosin complex	2	7	0.16116	3.36245	0.114448	1	0.509815	1	MYL6; MYO1C;
Signal recognition particle, endoplasmic reticulum targeting	2	6	0.16116	3.92192	0.0865103	1	0.416099	1	SRP9; SRP14;
Heterotrimeric G-protein complex	1	11	0.0805802	1.07575	0.624988	1	1	1	GNB1;
Cortical microtubule cytoskeleton	1	2	0.0805802	5.89254	0.163283	1	0.618423	1	MAPRE1;
Basal plasma membrane	2	8	0.16116	2.94267	0.144266	1	0.598437	1	MYO1C; DST;
Dendritic shaft	1	1	0.0805802	11.7267	0.0852745	1	0.416099	1	APP;
Spindle microtubule	2	24	0.16116	0.981706	0.619002	1	1	1	PARP4; NUMA1;
Cytoplasmic vesicle	16	160	1.28928	1.17333	0.289136	1	0.940555	1	SNAP29; LAMP2; SOD1; BICD1; PGK1; VAT1; ANXA7; EHD3; CPE; DHX9; HSPA9; VPS37C; RAB1B; SEC23A; COPB2; DSC1;
Nuclear inner membrane	2	10	0.16116	2.35472	0.207525	1	0.760278	1	MATR3; CBX3;
Phagocytic vesicle membrane	1	3	0.0805802	3.93489	0.234643	1	0.785583	1	ANXA3;
ESC/E(Z) complex	2	9	0.16116	2.61607	0.175441	1	0.654979	1	RBBP7; RBBP4;
Lysosomal lumen	1	1	0.0805802	11.7267	0.0852745	1	0.416099	1	PSAP;
Transport vesicle	2	21	0.16116	1.12188	0.545107	1	1	1	TGOLN2; BGN;
Sin3 complex	1	7	0.0805802	1.68959	0.464232	1	1	1	RBBP4;
Golgi lumen	2	11	0.16116	2.14085	0.240136	1	0.797741	1	SDF4; TGFB1;
Stored secretory granule	3	19	0.241741	1.85679	0.21709	1	0.784325	1	THBS1; PAM; LTF;
Interleukin-1 receptor complex	1	3	0.0805802	3.93489	0.234643	1	0.785583	1	TOLLIP;
Platelet alpha granule membrane	1	11	0.0805802	1.07575	0.624988	1	1	1	CD9;
Muscle myosin complex	2	15	0.16116	1.57034	0.37013	1	1	1	MYL4; MYL9;
Neurofilament	1	6	0.0805802	1.97072	0.414263	1	1	1	INA;
Spectrin	2	9	0.16116	2.61607	0.175441	1	0.654979	1	SPTAN1; SPTBN1;
Inclusion body	2	6	0.16116	3.92192	0.0865103	1	0.416099	1	HSPA1A; HSPA1B;
Telomerase holoenzyme complex	1	6	0.0805802	1.97072	0.414263	1	1	1	PTGES3;
Clathrin-coated endocytic vesicle membrane	1	2	0.0805802	5.89254	0.163283	1	0.618423	1	LDLR;
Endocytic vesicle membrane	5	22	0.402901	2.66929	0.034639	1	0.27157	1	CAMK2D; AP2A1; AP2A2; AP2M1; AP2B1;
U12-type spliceosomal complex	1	9	0.0805802	1.31454	0.551754	1	1	1	DHX15;
Extrinsic to external side of plasma membrane	1	3	0.0805802	3.93489	0.234643	1	0.785583	1	SERPINE2;
Extrinsic to membrane	3	13	0.241741	2.71311	0.0928317	1	0.433215	1	PLAUR; PRNP; EZR;
Chromosome	7	59	0.564061	1.39306	0.235475	1	0.785583	1	RUVBL1; PPP2CA; H2AFY; RUVBL2; PPP2R1A; EIF6; RAD21;
Collagen type II	1	1	0.0805802	11.7267	0.0852745	1	0.416099	1	COL2A1;
IkappaB kinase complex	2	8	0.16116	2.94267	0.144266	1	0.598437	1	PRDX3; ERC1;
Intracellular ferritin complex	1	2	0.0805802	5.89254	0.163283	1	0.618423	1	FTL;
Golgi-associated vesicle	1	6	0.0805802	1.97072	0.414263	1	1	1	ADAM10;
Microtubule associated complex	5	24	0.402901	2.44694	0.0485828	1	0.352675	1	PEA15; MAP4; PAFAH1B1; MAP1B; ACTR1A;
Condensed nuclear chromosome	1	12	0.0805802	0.986179	0.656991	1	1	1	P3H4;
Others	8	51	0.644641	1.84143	0.0654356	1	0.416099	1	PGK1; TPP2; HSPD1; HSPA4; DES; HSPA9; LTF; SEC23A;
Specific granule	2	8	0.16116	2.94267	0.144266	1	0.598437	1	ANXA3; ANXA11;
Anchored to external side of plasma membrane	1	3	0.0805802	3.93489	0.234643	1	0.785583	1	CD59;
Cornified envelope	4	19	0.322321	2.47366	0.0726882	1	0.416099	1	CSTA; DSP; ANXA1; TGM1;
Dynactin complex	2	4	0.16116	5.878	0.0388064	1	0.292541	1	DCTN2; ACTR1A;
Activin A complex	1	1	0.0805802	11.7267	0.0852745	1	0.416099	1	INHBA;
AP-2 adaptor complex	2	6	0.16116	3.92192	0.0865103	1	0.416099	1	AP2A1; AP2A2;
U4 snRNP	1	2	0.0805802	5.89254	0.163283	1	0.618423	1	DDX39B;
Fibrinogen complex	2	7	0.16116	3.36245	0.114448	1	0.509815	1	THBS1; FN1;
Apical junction complex	1	3	0.0805802	3.93489	0.234643	1	0.785583	1	TJP1;
Synapse	1	33	0.0805802	0.358801	0.947383	1	1	1	APP;
Barr body	1	3	0.0805802	3.93489	0.234643	1	0.785583	1	H2AFY;
SWI/SNF complex	1	13	0.0805802	0.910378	0.686265	1	1	1	SMARCC2;
Platelet alpha granule	2	10	0.16116	2.35472	0.207525	1	0.760278	1	THBS1; SERPINE2;
Neuron projection	1	12	0.0805802	0.986179	0.656991	1	1	1	CDH13;
Lipopolysaccharide receptor complex	1	5	0.0805802	2.36407	0.359637	1	1	1	HSPD1;
Collagen type IV	2	5	0.16116	4.70474	0.0610611	1	0.416099	1	COL4A5; COL4A2;
Neuronal cell body	2	8	0.16116	2.94267	0.144266	1	0.598437	1	SOD1; APOE;
Microtubule plus end	1	1	0.0805802	11.7267	0.0852745	1	0.416099	1	DST;
Apical membrane	2	16	0.16116	1.47225	0.401468	1	1	1	ANXA2; CDC42;
Clathrin coat of trans-Golgi network vesicle	1	3	0.0805802	3.93489	0.234643	1	0.785583	1	AP2A1;
Laminin-2 complex	1	1	0.0805802	11.7267	0.0852745	1	0.416099	1	LAMB1;
Costamere	2	6	0.16116	3.92192	0.0865103	1	0.416099	1	KRT19; VCL;
Sarcomere	3	15	0.241741	2.3516	0.130332	1	0.573704	1	ACTC1; ACTA1; TPM1;
Dendrite cytoplasm	1	1	0.0805802	11.7267	0.0852745	1	0.416099	1	SOD1;
Protein-DNA complex	2	5	0.16116	4.70474	0.0610611	1	0.416099	1	JUP; CTNNB1;
Nonhomologous end joining complex	2	6	0.16116	3.92192	0.0865103	1	0.416099	1	XRCC5; XRCC6;
U2 snRNP	1	3	0.0805802	3.93489	0.234643	1	0.785583	1	PHF5A;
Peroxisomal matrix	1	11	0.0805802	1.07575	0.624988	1	1	1	HSPD1;
DNA-directed RNA polymerase II, core complex	1	13	0.0805802	0.910378	0.686265	1	1	1	POLR2I;
Kinesin complex	1	9	0.0805802	1.31454	0.551754	1	1	1	KIF5B;
Tight junction	3	14	0.241741	2.51945	0.110971	1	0.50878	1	STRN; VAPA; TJP1;
Sarcolemma	1	8	0.0805802	1.47865	0.509941	1	1	1	ITGB1;
Adherens junction	2	6	0.16116	3.92192	0.0865103	1	0.416099	1	CTNNB1; SDCBP;
Dystrophin-associated glycoprotein complex	1	10	0.0805802	1.18322	0.590001	1	1	1	DAG1;
Golgi trans cisterna	1	3	0.0805802	3.93489	0.234643	1	0.785583	1	B4GALT1;
Astral microtubule	1	1	0.0805802	11.7267	0.0852745	1	0.416099	1	PAFAH1B1;
Axin-APC-beta-catenin-GSK3B complex	1	6	0.0805802	1.97072	0.414263	1	1	1	CTNNB1;
Intracellular vesicle (None)	1	8	0.0805802	1.47865	0.509941	1	1	1	SDCBP;
Golgi stack	2	7	0.16116	3.36245	0.114448	1	0.509815	1	GOLGB1; GALNT2;
NuRD complex	3	12	0.241741	2.93901	0.0760545	1	0.416099	1	APPL2; RBBP7; RBBP4;
Chromosome, centromeric region	1	19	0.0805802	0.623041	0.816326	1	1	1	PPP2R1A;
Cell leading edge	1	6	0.0805802	1.97072	0.414263	1	1	1	MYH9;
Filamentous actin	1	9	0.0805802	1.31454	0.551754	1	1	1	MYO1C;
Phagocytic vesicle	1	4	0.0805802	2.95362	0.299922	1	0.940555	1	ANXA11;
A band	1	4	0.0805802	2.95362	0.299922	1	0.940555	1	MYL4;
Sodium:potassium-exchanging ATPase complex	2	6	0.16116	3.92192	0.0865103	1	0.416099	1	ATP1B3; ATP1A1;
Fibrillar collagen	1	2	0.0805802	5.89254	0.163283	1	0.618423	1	LUM;
U6 snRNP	1	2	0.0805802	5.89254	0.163283	1	0.618423	1	DDX39B;
Nuclear telomere cap complex	2	8	0.16116	2.94267	0.144266	1	0.598437	1	XRCC5; XRCC6;
I band	1	6	0.0805802	1.97072	0.414263	1	1	1	ALDOA;
Actomyosin, actin part	1	1	0.0805802	11.7267	0.0852745	1	0.416099	1	ACTC1;
Mitochondrial membrane	3	56	0.241741	0.6302	0.867257	1	1	1	ACTN1; ACTN2; ATP5B;
Sarcoplasmic reticulum	1	32	0.0805802	0.37001	0.942466	1	1	1	CALR;
APC-Axin-1-beta-catenin complex	1	3	0.0805802	3.93489	0.234643	1	0.785583	1	CTNNB1;
Tubulin complex	1	2	0.0805802	5.89254	0.163283	1	0.618423	1	TPT1;
Nuclear heterochromatin	1	5	0.0805802	2.36407	0.359637	1	1	1	CBX3;
Multivesicular body	2	4	0.16116	5.878	0.0388064	1	0.292541	1	TPT1; TSG101;
Trans-Golgi network transport vesicle	1	6	0.0805802	1.97072	0.414263	1	1	1	IGF2R;
Mitochondrial proton-transporting ATP synthase, catalytic core	1	10	0.0805802	1.18322	0.590001	1	1	1	ATP5B;
Laminin-3 complex	1	2	0.0805802	5.89254	0.163283	1	0.618423	1	LAMB2;
Transcription export complex	2	8	0.16116	2.94267	0.144266	1	0.598437	1	ALYREF; DDX39B;
Vesicle	1	4	0.0805802	2.95362	0.299922	1	0.940555	1	VAPA;
Nuclear chromosome, telomeric region	1	12	0.0805802	0.986179	0.656991	1	1	1	XRCC5;
Postsynaptic membrane	1	7	0.0805802	1.68959	0.464232	1	1	1	DNM2;
Catenin-TCF7L2 complex	1	1	0.0805802	11.7267	0.0852745	1	0.416099	1	JUP;
Nuclear ubiquitin ligase complex	1	2	0.0805802	5.89254	0.163283	1	0.618423	1	BRE;
Bleb	1	2	0.0805802	5.89254	0.163283	1	0.618423	1	TPM1;
Presynaptic membrane	1	5	0.0805802	2.36407	0.359637	1	1	1	ERC1;
Extracellular vesicular exosome	1	1	0.0805802	11.7267	0.0852745	1	0.416099	1	ALDOA;
Mitochondrial proton-transporting ATP synthase complex	2	18	0.16116	1.30876	0.461765	1	1	1	ATP5A1; ATP5B;
Glycocalyx	1	1	0.0805802	11.7267	0.0852745	1	0.416099	1	B4GALT1;
Cell projection	5	41	0.402901	1.4326	0.269212	1	0.890559	1	RAC1; FLNA; CLSTN1; RAP1B; CDC42;
Signal recognition particle receptor complex	1	2	0.0805802	5.89254	0.163283	1	0.618423	1	SRP9;
Nup107-160 complex	1	10	0.0805802	1.18322	0.590001	1	1	1	SEC13;
Cohesin complex	1	3	0.0805802	3.93489	0.234643	1	0.785583	1	RAD21;
Synaptonemal complex	1	4	0.0805802	2.95362	0.299922	1	0.940555	1	P3H4;
Microtubule organizing center	1	10	0.0805802	1.18322	0.590001	1	1	1	KRT18;
Aminoacyl-tRNA synthetase multienzyme complex	1	1	0.0805802	11.7267	0.0852745	1	0.416099	1	AIMP1;
Collagen type XI	1	2	0.0805802	5.89254	0.163283	1	0.618423	1	COL11A1;
Spindle pole centrosome	1	3	0.0805802	3.93489	0.234643	1	0.785583	1	NPM1;
Actomyosin contractile ring	1	3	0.0805802	3.93489	0.234643	1	0.785583	1	MYH9;
Immunological synapse	1	7	0.0805802	1.68959	0.464232	1	1	1	MYH9;
Platelet dense granule membrane	2	5	0.16116	4.70474	0.0610611	1	0.416099	1	LAMP2; CD63;
Golgi vesicle	1	6	0.0805802	1.97072	0.414263	1	1	1	RAB10;
Laminin-8 complex	1	1	0.0805802	11.7267	0.0852745	1	0.416099	1	LAMB1;
Vesicle (None)	3	13	0.241741	2.71311	0.0928317	1	0.433215	1	APP; CLSTN1; GBA;
Extrinsic to plasma membrane	1	3	0.0805802	3.93489	0.234643	1	0.785583	1	EEA1;
Nuclear euchromatin	1	1	0.0805802	11.7267	0.0852745	1	0.416099	1	CBX3;
Actomyosin	1	1	0.0805802	11.7267	0.0852745	1	0.416099	1	DBN1;
Coated vesicle	1	3	0.0805802	3.93489	0.234643	1	0.785583	1	HSPD1;
Beta-catenin-TCF7L2 complex	1	2	0.0805802	5.89254	0.163283	1	0.618423	1	CTNNB1;
Neuromuscular junction	1	2	0.0805802	5.89254	0.163283	1	0.618423	1	ITGB1;
U2-type spliceosomal complex	1	1	0.0805802	11.7267	0.0852745	1	0.416099	1	SF3A1;
Basolateral membrane	1	9	0.0805802	1.31454	0.551754	1	1	1	CTNNB1;
Collagen	1	4	0.0805802	2.95362	0.299922	1	0.940555	1	COL18A1;
Collagen type XII	1	1	0.0805802	11.7267	0.0852745	1	0.416099	1	COL12A1;
Inhibin A complex	1	2	0.0805802	5.89254	0.163283	1	0.618423	1	INHBA;
Cytosolic part	1	1	0.0805802	11.7267	0.0852745	1	0.416099	1	PRDX5;
Nuclear chromatin	1	10	0.0805802	1.18322	0.590001	1	1	1	PAM;
Collagen type VIII	1	1	0.0805802	11.7267	0.0852745	1	0.416099	1	COL8A1;
Intrinsic to membrane	1	3	0.0805802	3.93489	0.234643	1	0.785583	1	TGM1;
Citrate lyase complex	1	1	0.0805802	11.7267	0.0852745	1	0.416099	1	ACLY;
Cyclin-dependent protein kinase activating kinase holoenzyme complex	1	6	0.0805802	1.97072	0.414263	1	1	1	HSPD1;
Azurophil granule	1	6	0.0805802	1.97072	0.414263	1	1	1	ANXA11;
Polysomal ribosome	1	4	0.0805802	2.95362	0.299922	1	0.940555	1	RPL7A;
Chromatin assembly complex	2	6	0.16116	3.92192	0.0865103	1	0.416099	1	NAP1L4; NAP1L1;
Nuclear lamina	2	4	0.16116	5.878	0.0388064	1	0.292541	1	LMNB2; LMNA;
Secretory vesicle (None)	2	6	0.16116	3.92192	0.0865103	1	0.416099	1	ATP6V1A; QSOX1;
Collagen type XVI	1	1	0.0805802	11.7267	0.0852745	1	0.416099	1	COL16A1;
Caspase complex	1	1	0.0805802	11.7267	0.0852745	1	0.416099	1	HSPA5;
Hrd1p ubiquitin ligase complex	1	1	0.0805802	11.7267	0.0852745	1	0.416099	1	OS9;
Interleukin-18 receptor complex	1	1	0.0805802	11.7267	0.0852745	1	0.416099	1	TOLLIP;
Perinuclear vesicle (None)	1	5	0.0805802	2.36407	0.359637	1	1	1	KLC1;
Angiogenin-PRI complex	1	2	0.0805802	5.89254	0.163283	1	0.618423	1	RNH1;
Mitochondrial respiratory chain complex II	1	1	0.0805802	11.7267	0.0852745	1	0.416099	1	SDHA;
Contractile ring	1	1	0.0805802	11.7267	0.0852745	1	0.416099	1	DAG1;
Nascent polypeptide-associated complex	1	1	0.0805802	11.7267	0.0852745	1	0.416099	1	NACA;
Cell-substrate adherens junction	1	1	0.0805802	11.7267	0.0852745	1	0.416099	1	CTNNB1;
Gamma-catenin-TCF7L2 complex	1	1	0.0805802	11.7267	0.0852745	1	0.416099	1	JUP;
Cell-substrate junction	1	1	0.0805802	11.7267	0.0852745	1	0.416099	1	VCL;
Nuclei	1	1	0.0805802	11.7267	0.0852745	1	0.416099	1	MT2A;

## Sheet: Biological process
Analysis: Biological process
Dataset name: EVs Proteins (ALL)
Number of genes in the dataset: 1277
Number of genes in the dataset (which are available in Biological process database) :1267
Number of genes in background: 18124
Is analysis quantitative: No
						Corrected p-values
Biological process	No. of genes in the dataset	No. of genes in the background dataset	Percentage of genes	Fold enrichment	P-value (Hypergeometric test)	Bonferroni method	BH method	Q-value (Storey-Tibshirani method)	genes mapped (from input data set)
Cell growth and/or maintenance	215	1125	16.9692	2.73386	1.39947e-44	2.49107e-42	2.49107e-42	1.24108e-41	PDLIM3; COL4A5; CDH13; SPP1; KRT18; FBN1; NES; KRT19; CFL1; HAPLN1; THBS2; LTBP3; CAPZA1; CAP1; KRT78; KRT10; KRT8; PFN1; FRAS1; KRT2; STMN1; THBS1; FNDC1; COL11A1; KRT9; FBN2; MYH9; MYL6; CNN2; DSP; CAPZB; KRT14; NEXN; LAMP2; C1QTNF3; MYL4; KRT1; MAP4; COL4A1; TMOD3; LMNB2; COTL1; VTN; COL16A1; HSPG2; AKAP12; KRT5; TRIOBP; FLNB; VIM; MYL12B; CTGF; KRT6A; KRT6C; CALD1; KRT17; PALLD; KTN1; CAPZA2;…
Protein metabolism	227	1323	17.9163	2.45446	3.33464e-39	5.93566e-37	2.96783e-37	1.47861e-36	MMP9; SCG2; PSMB7; PFDN1; TMEM189-UBE2V1; RPL3; PLAT; SERPINB6; SERPINB2; HSPE1; PTGES3; SUMO3; SUMO4; EIF5; EEF1B2; CTSD; MTPN; SERPINC1; RPLP1; PSME3; CSTA; LGMN; PFDN2; RPS21; CTSA; RPS28; PDIA3; IGF2BP3; FBXO2; TBCA; RPS27A; EIF3K; HTRA2; RPLP2; CALR; RPLP0; PFDN5; NPM1; EIF3F; PSMC4; MMP1; PSMB2; SERPINE1; ANPEP; PSMD9; EIF4A1; PRCP; UCHL3; PSMA6; HSP90B1; CST3; UFD1L; CPA4; PSMA2; NACA; PSM…
Energy pathways	158	1633	12.4704	1.38411	1.22032e-05	0.00217217	0.000724057	0.00360734	LYZ; ALDH1B1; GNS; TGM2; ATP6V1G1; TXNDC17; SGSH; ACP1; PNP; NME1; ARSA; UGP2; TXNRD1; MDH1; PRDX5; TXN; MAN2B2; PRDX1; SOD1; MAN2A1; PRDX2; TKT; GGH; FAHD2B; PCYOX1; PAFAH1B1; GAA; GYG1; GUSB; PGK1; PRDX4; ALDOA; GLB1; LDHB; ENO3; CPOX; NPC2; HEXA; GSTP1; SDHA; NAGLU; PRKCSH; GPI; AHCY; A4GALT; GALNT5; GBE1; ARG1; PRMT1; GLRX; GSR; MDH2; HEXB; ALDH9A1; PGAM1; PRDX3; DDAH1; GSS; XYLT1; PPP1R12A; …
Metabolism	159	1683	12.5493	1.35149	4.0924e-05	0.00728448	0.00182112	0.00907303	LYZ; ALDH1B1; GNS; TGM2; PRNP; ATP6V1G1; TXNDC17; SGSH; ACP1; PNP; NME1; ARSA; UGP2; TXNRD1; MDH1; PRDX5; TXN; MAN2B2; PRDX1; SOD1; MAN2A1; PRDX2; TKT; GGH; AKR1A1; FAHD2B; PCYOX1; PAFAH1B1; GAA; GYG1; GUSB; PGK1; PRDX4; ALDOA; GLB1; LDHB; ENO3; CPOX; NPC2; HEXA; GSTP1; SDHA; NAGLU; PRKCSH; GPI; AHCY; A4GALT; GALNT5; GBE1; ARG1; PRMT1; GLRX; GSR; MDH2; HEXB; ALDH9A1; PGAM1; PRDX3; DDAH1; GSS; XYL…
Protein folding	5	16	0.394633	4.47632	0.00377284	0.671566	0.134313	0.669164	PPIA; CAPNS1; 9403; HSPD1; CCT7;
Biological_process unknown	104	4731	8.20837	0.314482	1	1	1	1	SRPX2; CFL2; ADAMTSL1; NEGR1; NTM; WDR37; SUMO2; LAMTOR1; CPPED1; WDR1; MT2A; MT1G; CUTA; GLIPR2; RAI14; TAGLN2; BANF1; PALM; FILIP1L; WDR77; MAP7D3; PBDC1; ABRACL; MTDH; HEBP2; SH3BGRL3; FAHD2A; LAMP1; C1orf50; LRRFIP2; CCDC53; SLURP1; CD248; GLG1; VTA1; DYNC1LI2; DYNLRB1; C1QTNF6; UFM1; LARP1; SRPX; LRRC47; LSM12; WTAP; CCDC124; HIST2H4B; PIP; PDLIM1; CCDC50; CHORDC1; SF3B5; MRC2; WDR61; MAP7D1…
Transport	83	1215	6.55091	0.977293	0.606617	1	1	1	FABP5; NIPSNAP3A; HBA1; HBA2; SNAP29; ATP6AP1; MT1E; MT1X; MT1M; EEA1; SLC39A6; BICD1; NAPA; SEC13; SNX18; ATP6V1B2; VAT1; PTTG1IP; CHMP5; PLIN3; LARP1; FTL; SLC39A10; RRBP1; CLIC1; VPS28; VAPB; VAPA; CPNE2; TGOLN2; GDI2; KIRREL; CLIC4; HBD; GOLM1; SLC3A2; ARCN1; LMAN2; APOE; SEC31A; SLC1A5; USO1; TMED10; ATP6V1E1; ANXA7; ATP6V0D1; NUTF2; TIMM13; AP2A1; HDLBP; KPNA4; CAPRIN1; COPA; COPB1; AP2A2; …
Cell communication	245	3713	19.337	0.943913	0.861835	1	1	1	TGFB2; ANXA3; EPHA2; ITGB1; PLAUR; PEA15; S100A7; PDLIM5; FLRT2; GNB1; ITGA3; S100A9; STAM2; ADRM1; MARCKSL1; THSD4; IGF2R; SIRPA; PCDHGB7; GNG12; PSAP; FLG2; EEF1D; PEBP1; GREM1; BSG; PLXNB2; STIP1; CAP2; GNAI2; PTPRF; SEPT2; JUP; YWHAG; NEO1; PAFAH1B2; C1QTNF1; CRKL; CRK; MAPRE1; EHD4; TOLLIP; TNC; ANXA1; APP; NOTCH2; RFTN1; EPHB2; AHSG; MYL12A; PDLIM7; PPP2CB; PPP2CA; APPL2; SORL1; HINT1; STRN…
Signal transduction	260	3934	20.5209	0.945429	0.863813	1	1	1	TGFB2; ANXA3; EPHA2; PLAUR; ZYX; PEA15; S100A7; PDLIM5; FLRT2; GNB1; ITGA3; S100A9; STAM2; ADRM1; NME2; STMN1; MARCKSL1; IGF2R; SIRPA; GNG12; PSAP; FLG2; EEF1D; PEBP1; GREM1; BSG; PLXNB2; STIP1; CORO1B; CAP2; GNAI2; PTPRF; SEPT2; JUP; YWHAG; NEO1; PAFAH1B2; C1QTNF1; CRKL; CRK; MAPRE1; EHD4; TOLLIP; TNC; ANXA1; APP; NOTCH2; RFTN1; EPHB2; AHSG; MYL12A; PDLIM7; PPP2CB; PPP2CA; APPL2; SORL1; HINT1; S…
Regulation of nucleobase, nucleoside, nucleotide and nucleic acid metabolism	150	2828	11.839	0.758776	0.999968	1	1	1	HMGA2; RUVBL1; REXO2; BASP1; NME2; NT5E; MATR3; DR1; LUZP1; PTRF; PAWR; NAP1L4; LSM8; PTBP1; PARK7; HNRNPDL; PCBP2; LSM3; SRSF11; HMGA1; HNRNPA0; CNBP; H2AFY; HNRNPA2B1; TROVE2; PCBP1; PARP4; HIST1H3A; HIST1H3D; HIST1H3C; HIST1H3E; HIST1H3I; HIST1H3G; HIST1H3J; HIST1H3H; HIST1H3B; HIST1H3F; H3F3A; H3F3B; HIST3H3; HIST2H3C; HNRNPA1; HNRNPD; SUB1; SRSF3; FUBP1; RBBP7; HN1L; SERBP1; HNRNPC; FUBP3; H…
Regulation of cell cycle	3	57	0.23678	0.755248	0.770656	1	1	1	TMPO; YWHAZ; QSOX1;
Vesicle-mediated transport	4	17	0.315706	3.37221	0.0271565	1	0.690551	1	SEPT11; AP1G1; CPNE1; BICD2;
Carbohydrate metabolism	1	8	0.0789266	1.8037	0.440037	1	1	1	GANAB;
Amino acid and derivative metabolism	1	4	0.0789266	3.60289	0.251668	1	1	1	ALDH18A1;
Immune response	32	576	2.52565	0.794932	0.931177	1	1	1	SEMA7A; CD59; AIMP1; LAMTOR5; HLA-A; SRGN; ANP32A; CD276; NPTN; CD109; PROCR; HLA-B; ALCAM; THY1; LGALS1; CD9; MFI2; B2M; AZGP1; SCRN1; ATRN; NRP1; DCD; MXRA8; C1QBP; HLA-C; LGALS3BP; CSF1; CLU; CFH; C1R; PTX3;
Anti-apoptosis	3	32	0.23678	1.3451	0.38947	1	1	1	SERPINB2; ANGPTL4; SOD2;
Purine salvage	1	1	0.0789266	14.3046	0.0699073	1	0.731971	1	APRT;
Proteolysis and peptidolysis	1	16	0.0789266	0.902411	0.686525	1	1	1	UBA1;
Cell cycle	2	22	0.157853	1.30632	0.461325	1	1	1	SEPT2; SEPT11;
Apoptosis	9	220	0.710339	0.58581	0.974108	1	1	1	BAG6; BAG3; CASP3; FAM188A; HSPD1; IGFBP3; PDCD6IP; PXDN; SFRP1;
Regulation of gene expression, epigenetic	2	66	0.157853	0.435573	0.950392	1	1	1	CBX3; ILF3;
Regulation of immune response	1	8	0.0789266	1.8037	0.440037	1	1	1	HSPD1;
Regulation of cell growth	3	21	0.23678	2.04934	0.178074	1	1	1	ABI1; CAMK2D; RTN4;
Peptide metabolism	2	4	0.157853	7.17011	0.0266449	1	0.690551	1	PPIA; P4HA2;
Cell motility	2	20	0.157853	1.43689	0.412541	1	1	1	PDLIM2; ACTR2;
Cell-cell adhesion	2	12	0.157853	2.39402	0.202874	1	1	1	PCDHGB7; BCAM;
Cytoskeleton organization and biogenesis	4	21	0.315706	2.73019	0.0547769	1	0.731971	1	CFL2; VASP; LASP1; ARPC2;
Synaptic transmission	1	4	0.0789266	3.60289	0.251668	1	1	1	NQO1;
Cell adhesion	8	54	0.631413	2.12145	0.0329436	1	0.731971	1	PCDHGB6; PDLIM2; SDC1; RPSA; FAT3; RSU1; BCAM; SCARF2;
Cell proliferation	6	39	0.47356	2.2038	0.0519311	1	0.731971	1	BRE; CDV3; SOD2; SEPT9; CHID1; CSF1;
Cell differentiation	4	29	0.315706	1.97729	0.14104	1	1	1	UBE2V1; KPRP; CHID1; CSF1;
Hemopoiesis	1	4	0.0789266	3.60289	0.251668	1	1	1	CSF1;
Xenobiotic metabolism	1	6	0.0789266	2.40393	0.352663	1	1	1	NQO1;
Cell development	1	13	0.0789266	1.1105	0.610327	1	1	1	ANGPTL2;
Glycosaminoglycan metabolism	1	1	0.0789266	14.3046	0.0699073	1	0.731971	1	EXT2;
Regulation of signal transduction	2	24	0.157853	1.19751	0.507651	1	1	1	LASP1; BRE;
Cell-cell signaling	1	16	0.0789266	0.902411	0.686525	1	1	1	NBEAL1;
RNA localization	1	2	0.0789266	7.18786	0.134931	1	1	1	FUS;
Lipid metabolism	2	33	0.157853	0.871013	0.681857	1	1	1	ACOT7; GBA;
Cell migration	2	15	0.157853	1.91553	0.282619	1	1	1	PDLIM2; NRP1;
Regulation of cell shape	1	3	0.0789266	4.79987	0.195412	1	1	1	MPRIP;
Immune cell migration	1	1	0.0789266	14.3046	0.0699073	1	0.731971	1	ITGB1;
Regulation of translation	1	13	0.0789266	1.1105	0.610327	1	1	1	EIF6;
Cell surface receptor linked signal transduction	2	8	0.157853	3.58953	0.103195	1	1	1	SDC1; COLEC12;
Cytoskeletal anchoring	1	4	0.0789266	3.60289	0.251668	1	1	1	PLEC;
Cell-matrix adhesion	1	4	0.0789266	3.60289	0.251668	1	1	1	BCAM;
Muscle contraction	2	5	0.157853	5.73895	0.0423667	1	0.731971	1	MYL9; AHNAK;
Mitosis	1	5	0.0789266	2.88375	0.303994	1	1	1	CLIP1;
Muscle development	1	5	0.0789266	2.88375	0.303994	1	1	1	TAGLN;
Nuclear organization and biogenesis	1	1	0.0789266	14.3046	0.0699073	1	0.731971	1	TMPO;
Protein transport	1	11	0.0789266	1.31222	0.549506	1	1	1	VPS37B;
Morphogenesis	1	3	0.0789266	4.79987	0.195412	1	1	1	NRP1;
Vesicle docking	1	4	0.0789266	3.60289	0.251668	1	1	1	VAPA;
Carbohydrate mediated signaling	1	2	0.0789266	7.18786	0.134931	1	1	1	COLEC12;
Extracellular structure organization and biogenesis	1	1	0.0789266	14.3046	0.0699073	1	0.731971	1	VWA1;
Cell activation	1	1	0.0789266	14.3046	0.0699073	1	0.731971	1	CHID1;

## Sheet: Reactome (Enrichr)
Index	Term	P-value	Q-value	Odds Ratio	Combined Score
1	Neutrophil Degranulation R-HSA-6798695	8.31951e-66	1.07904e-62	7.72511	1157.62
2	Innate Immune System R-HSA-168249	3.90686e-56	2.5336e-53	4.37263	557.869
3	Extracellular Matrix Organization R-HSA-1474244	1.69262e-55	7.31774e-53	9.53307	1202.27
4	Metabolism Of Proteins R-HSA-392499	6.31278e-52	1.9387e-49	3.25291	383.492
5	Axon Guidance R-HSA-422475	7.47377e-52	1.9387e-49	6.04068	711.128
6	Immune System R-HSA-168256	2.44644e-49	5.28839e-47	3.1385	351.298
7	Nervous System Development R-HSA-9675108	4.75411e-49	8.80868e-47	5.64392	627.986
8	Disease R-HSA-1643685	7.37446e-48	1.19558e-45	3.21811	349.249
9	Infectious Disease R-HSA-5663205	1.813e-43	2.61274e-41	3.89951	383.775
10	Signaling By ROBO Receptors R-HSA-376176	5.05339e-35	6.55424e-33	8.30846	656.122
11	Cellular Responses To Stimuli R-HSA-8953897	2.29144e-34	2.70182e-32	3.86624	299.474
12	Regulation Of Expression Of SLITs And ROBOs R-HSA-9010553	1.33444e-33	1.44231e-31	9.56328	723.91
13	Cellular Responses To Stress R-HSA-2262752	2.22349e-32	2.21836e-30	3.77375	275.045
14	Vesicle-mediated Transport R-HSA-5653656	2.78449e-32	2.57963e-30	3.99746	290.45
15	Metabolism Of RNA R-HSA-8953854	4.76107e-32	4.11674e-30	3.89698	281.059
16	AUF1 (hnRNP D0) Binds And Destabilizes mRNA R-HSA-450408	5.64118e-32	4.57288e-30	32.918	2368.54
17	Developmental Biology R-HSA-1266738	1.84618e-30	1.40852e-28	3.08782	211.406
18	Collagen Formation R-HSA-1474290	4.64246e-30	3.34515e-28	15.2002	1026.65
19	Post-translational Protein Modification R-HSA-597592	9.21888e-30	6.2931e-28	2.7804	185.887
20	Regulation Of IGF Transport And Uptake By IGFBPs R-HSA-381426	5.80105e-29	3.76198e-27	10.804	702.441

## Sheet: GO Biological Process (Enrichr)
Index	Term	P-value	Adjusted P-value	Odds Ratio	Combined Score
1	Supramolecular Fiber Organization (GO:0097435)	8.15796e-29	3.047e-25	5.43633	351.6
2	Extracellular Matrix Organization (GO:0030198)	2.74555e-22	5.12732e-19	6.56505	325.934
3	Collagen Fibril Organization (GO:0030199)	1.88321e-18	2.3446e-15	19.9552	814.443
4	Macromolecule Biosynthetic Process (GO:0009059)	2.54092e-18	2.37258e-15	5.54985	224.847
5	Gene Expression (GO:0010467)	1.95174e-16	1.45795e-13	3.95696	143.134
6	Cytoplasmic Translation (GO:0002181)	7.2906e-16	4.5384e-13	7.88364	274.782
7	Regulation Of Cell Migration (GO:0030334)	1.86117e-14	9.93068e-12	3.09217	97.759
8	Protein Stabilization (GO:0050821)	6.78174e-14	3.16623e-11	4.29256	130.159
9	protein-RNA Complex Assembly (GO:0022618)	2.79575e-12	1.16024e-09	4.74756	126.299
10	Negative Regulation Of Protein Metabolic Process (GO:0051248)	7.16247e-12	2.53845e-09	4.69481	120.479
11	Endodermal Cell Differentiation (GO:0035987)	8.09414e-12	2.53845e-09	15.8652	405.195
12	mRNA Splicing, Via Spliceosome (GO:0000398)	8.15566e-12	2.53845e-09	3.85862	98.5195
13	Peptide Biosynthetic Process (GO:0043043)	1.42069e-11	4.08174e-09	4.43433	110.758
14	Regulation Of Translation (GO:0006417)	2.84755e-11	7.22361e-09	3.83433	93.1052
15	Negative Regulation Of Apoptotic Process (GO:0043066)	2.90105e-11	7.22361e-09	2.63001	63.813
16	RNA Splicing, Via Transesterification Reactions With Bulged Adenosine As Nucleophile (GO:0000377)	4.43655e-11	1.03566e-08	4.02361	95.9171
17	Translation (GO:0006412)	7.71074e-11	1.63633e-08	3.48988	81.2646
18	Regulation Of Apoptotic Process (GO:0042981)	7.88592e-11	1.63633e-08	2.26911	52.787
19	Skin Development (GO:0043588)	9.71264e-11	1.9093e-08	7.13571	164.514
20	Positive Regulation Of Protein Metabolic Process (GO:0051247)	1.60908e-10	2.98577e-08	3.73496	84.2242

## Sheet: Cell Ontology (Enrichr Tab.Mu.)
Index	Term	P-value	Adjusted P-value	Odds Ratio	Combined Score
1	Mesenchymal Cell Bladder CL:0008019	3.832e-38	3.793e-36	19.88	1712.65
2	Stromal Cell Trachea CL:0000499	1.978e-30	9.792e-29	14.89	1018.22
3	Mesenchymal Stem Cell Of Adipose Fat CL:0002570	1.753e-25	5.784e-24	12.67	722.49
4	Mesenchymal Stem Cell Muscle CL:0000134	3.662e-24	9.063e-23	11.87	640.53
5	Basal Cell Of Epidermis Tongue CL:0002187	1.11e-22	2.198e-21	11.48	580.53
6	Stromal Cell Mammary CL:0000499	3.315e-19	5.469e-18	9.59	408.05
7	Fibroblast Heart CL:0000057	1.157e-18	1.636e-17	9.09	375.51
8	Stromal Cell Lung CL:0000499	7.014e-18	8.68e-17	8.83	348.58
9	Basal Cell Mammary CL:0000646	5.689e-15	6.258e-14	7.51	246.25
10	Skeletal Muscle Satellite Cell Muscle CL:0000594	1.706e-11	1.689e-10	6.03	149.51
